# Supplementary material for: Transcription factor expression is the main determinant of variability in gene co‐activity
Source: Mol Syst Biol. 2023 May 9;19(7):e11392. doi: 10.15252/msb.202211392 (PMC10333863; doi:10.15252/msb.202211392)
Supplement: Supplementary file 3 — Dataset EV1 [file MSB-19-e11392-s001.xlsx]

## Sheet: Description
Dataset EV1
Included GEUVADIS individuals and runs. Columns include ENA run ID, individual, ancestry and sex.

## Sheet: Dataset EV1
Run	Individual	Ancestry	Sex
ERR188040	HG00096	British	male
ERR188428	HG00099	British	female
ERR188206	HG00100	British	female
ERR188307	HG00101	British	male
ERR188416	HG00102	British	female
ERR188136	HG00103	British	male
ERR188247	HG00104	British	female
ERR188167	HG00106	British	female
ERR188342	HG00111	British	female
ERR188465	HG00112	British	male
ERR188186	HG00115	British	male
ERR188293	HG00116	British	male
ERR188236	HG00118	British	female
ERR188119	HG00119	British	male
ERR188285	HG00122	British	female
ERR188035	HG00123	British	female
ERR188310	HG00124	British	female
ERR188059	HG00125	British	female
ERR188461	HG00126	British	male
ERR188337	HG00127	British	female
ERR188245	HG00128	British	female
ERR188412	HG00129	British	male
ERR188443	HG00130	British	female
ERR188403	HG00131	British	male
ERR188430	HG00132	British	female
ERR188189	HG00133	British	female
ERR188383	HG00136	British	male
ERR188095	HG00137	British	female
ERR188385	HG00138	British	male
ERR188401	HG00141	British	male
ERR188466	HG00142	British	male
ERR188257	HG00143	British	male
ERR188073	HG00145	British	male
ERR188455	HG00146	British	female
ERR188065	HG00149	British	male
ERR188309	HG00150	British	female
ERR188468	HG00154	British	female
ERR188287	HG00156	British	male
ERR188332	HG00158	British	female
ERR188164	HG00159	British	male
ERR188163	HG00174	Finnish	female
ERR188187	HG00176	Finnish	female
ERR188180	HG00177	Finnish	female
ERR188248	HG00178	Finnish	female
ERR188304	HG00179	Finnish	female
ERR188146	HG00180	Finnish	female
ERR188118	HG00181	Finnish	male
ERR188149	HG00182	Finnish	male
ERR188302	HG00183	Finnish	male
ERR188320	HG00185	Finnish	male
ERR188425	HG00187	Finnish	male
ERR188400	HG00188	Finnish	male
ERR188361	HG00189	Finnish	male
ERR188212	HG00231	British	female
ERR188312	HG00233	British	female
ERR188450	HG00235	British	female
ERR188036	HG00236	British	female
ERR188333	HG00238	British	female
ERR188053	HG00242	British	male
ERR188411	HG00243	British	male
ERR188448	HG00244	British	male
ERR188159	HG00245	British	female
ERR188271	HG00246	British	male
ERR188106	HG00247	British	female
ERR188080	HG00250	British	female
ERR188154	HG00251	British	male
ERR188464	HG00252	British	male
ERR188351	HG00253	British	female
ERR188111	HG00255	British	female
ERR188091	HG00256	British	male
ERR188323	HG00257	British	female
ERR188242	HG00258	British	female
ERR188185	HG00260	British	male
ERR188130	HG00261	British	female
ERR188057	HG00262	British	female
ERR188070	HG00263	British	female
ERR188366	HG00264	British	male
ERR188222	HG00265	British	male
ERR188267	HG00266	Finnish	female
ERR188355	HG00267	Finnish	male
ERR188117	HG00268	Finnish	female
ERR188238	HG00269	Finnish	female
ERR188250	HG00272	Finnish	female
ERR188264	HG00274	Finnish	female
ERR188326	HG00275	Finnish	female
ERR188274	HG00277	Finnish	male
ERR188230	HG00278	Finnish	male
ERR188457	HG00280	Finnish	male
ERR188263	HG00281	Finnish	female
ERR188266	HG00282	Finnish	female
ERR188194	HG00284	Finnish	male
ERR188083	HG00285	Finnish	female
ERR188240	HG00306	Finnish	female
ERR188205	HG00310	Finnish	male
ERR188121	HG00311	Finnish	male
ERR188123	HG00313	Finnish	female
ERR188023	HG00315	Finnish	female
ERR188300	HG00319	Finnish	female
ERR188046	HG00320	Finnish	female
ERR188045	HG00321	Finnish	male
ERR188255	HG00323	Finnish	female
ERR188113	HG00324	Finnish	female
ERR188218	HG00325	Finnish	male
ERR188418	HG00326	Finnish	female
ERR188341	HG00328	Finnish	female
ERR188296	HG00330	Finnish	female
ERR188056	HG00331	Finnish	female
ERR188294	HG00332	Finnish	female
ERR188127	HG00334	Finnish	female
ERR188156	HG00335	Finnish	male
ERR188033	HG00336	Finnish	male
ERR188098	HG00337	Finnish	female
ERR188321	HG00339	Finnish	female
ERR188197	HG00341	Finnish	male
ERR188270	HG00342	Finnish	male
ERR188473	HG00344	Finnish	female
ERR188038	HG00345	Finnish	male
ERR188168	HG00346	Finnish	female
ERR188075	HG00349	Finnish	female
ERR188340	HG00353	Finnish	female
ERR188089	HG00358	Finnish	male
ERR188175	HG00359	Finnish	female
ERR188374	HG00360	Finnish	male
ERR188215	HG00361	Finnish	female
ERR188480	HG00362	Finnish	female
ERR188303	HG00364	Finnish	female
ERR188150	HG00366	Finnish	male
ERR188358	HG00367	Finnish	female
ERR188260	HG00369	Finnish	male
ERR188362	HG00371	Finnish	male
ERR188078	HG00372	Finnish	male
ERR188462	HG00375	Finnish	male
ERR188299	HG00376	Finnish	female
ERR188025	HG00377	Finnish	female
ERR188472	HG00378	Finnish	female
ERR188330	HG00379	Finnish	female
ERR188115	HG00382	Finnish	male
ERR188102	HG00383	Finnish	female
ERR188391	HG01789	British	male
ERR188478	HG01791	British	male
ERR188470	HG02215	British	female
ERR188327	GM06985	Utah	female
ERR188213	GM06986	Utah	male
ERR188202	GM06989	Utah	female
ERR188376	GM07037	Utah	female
ERR188481	GM07048	Utah	male
ERR188474	GM07051	Utah	male
ERR188027	GM07056	Utah	female
ERR188135	GM07346	Utah	female
ERR188324	GM07347	Utah	male
ERR188176	GM07357	Utah	male
ERR188101	GM10847	Utah	female
ERR188389	GM10851	Utah	male
ERR188435	GM11830	Utah	female
ERR188217	GM11832	Utah	female
ERR188246	GM11840	Utah	female
ERR188426	GM11843	Utah	male
ERR188272	GM11881	Utah	male
ERR188086	GM11892	Utah	female
ERR188122	GM11894	Utah	female
ERR188161	GM11918	Utah	female
ERR188371	GM11920	Utah	female
ERR188235	GM11930	Utah	male
ERR188049	GM11931	Utah	female
ERR188062	GM11992	Utah	male
ERR188233	GM11993	Utah	female
ERR188348	GM11995	Utah	female
ERR188058	GM12005	Utah	male
ERR188076	GM12006	Utah	female
ERR188414	GM12043	Utah	male
ERR188229	GM12044	Utah	female
ERR188415	GM12058	Utah	female
ERR188039	GM12144	Utah	male
ERR188172	GM12154	Utah	male
ERR188331	GM12155	Utah	male
ERR188410	GM12156	Utah	female
ERR188177	GM12234	Utah	female
ERR188319	GM12249	Utah	female
ERR188032	GM12275	Utah	female
ERR188262	GM12283	Utah	female
ERR188467	GM12286	Utah	male
ERR188277	GM12340	Utah	male
ERR188388	GM12341	Utah	female
ERR188107	GM12342	Utah	male
ERR188446	GM12347	Utah	male
ERR188396	GM12383	Utah	female
ERR188220	GM12400	Utah	female
ERR188181	GM12413	Utah	male
ERR188048	GM12489	Utah	female
ERR188196	GM12717	Utah	female
ERR188244	GM12718	Utah	female
ERR188024	GM12749	Utah	female
ERR188404	GM12750	Utah	male
ERR188152	GM12751	Utah	female
ERR188061	GM12761	Utah	female
ERR188100	GM12762	Utah	male
ERR188420	GM12763	Utah	female
ERR188279	GM12776	Utah	female
ERR188256	GM12777	Utah	male
ERR188477	GM12778	Utah	female
ERR188022	GM12812	Utah	male
ERR188291	GM12813	Utah	female
ERR188339	GM12815	Utah	female
ERR188349	GM12842	Utah	male
ERR188099	GM12843	Utah	female
ERR188157	GM12872	Utah	male
ERR188216	GM12873	Utah	female
ERR188227	GM12874	Utah	male
ERR188429	GM12889	Utah	male
ERR188413	GM12890	Utah	female
ERR188143	GM18487	Yoruba	male
ERR188151	GM18489	Yoruba	female
ERR188044	GM18498	Yoruba	male
ERR188449	GM18499	Yoruba	female
ERR188162	GM18508	Yoruba	female
ERR188165	GM18510	Yoruba	male
ERR188200	GM18519	Yoruba	male
ERR188085	GM18520	Yoruba	female
ERR188375	GM18858	Yoruba	female
ERR188298	GM18867	Yoruba	female
ERR188344	GM18868	Yoruba	male
ERR188373	GM18870	Yoruba	female
ERR188313	GM18873	Yoruba	female
ERR188283	GM18907	Yoruba	female
ERR188223	GM18908	Yoruba	male
ERR188352	GM18909	Yoruba	female
ERR188139	GM18917	Yoruba	male
ERR188409	GM18923	Yoruba	male
ERR188096	GM18933	Yoruba	female
ERR188128	GM19092	Yoruba	male
ERR188476	GM19093	Yoruba	female
ERR188069	GM19096	Yoruba	male
ERR188367	GM19102	Yoruba	female
ERR188423	GM19107	Yoruba	male
ERR188178	GM19114	Yoruba	female
ERR188365	GM19117	Yoruba	male
ERR188109	GM19121	Yoruba	male
ERR188444	GM19129	Yoruba	female
ERR188471	GM19130	Yoruba	male
ERR188072	GM19137	Yoruba	female
ERR188193	GM19141	Yoruba	male
ERR188459	GM19143	Yoruba	female
ERR188104	GM19146	Yoruba	male
ERR188451	GM19149	Yoruba	female
ERR188093	GM19150	Yoruba	male
ERR188225	GM19152	Yoruba	female
ERR188460	GM19153	Yoruba	male
ERR188055	GM19171	Yoruba	male
ERR188422	GM19172	Yoruba	female
ERR188211	GM19175	Yoruba	male
ERR188103	GM19184	Yoruba	male
ERR188183	GM19185	Yoruba	female
ERR188292	GM19189	Yoruba	male
ERR188322	GM19190	Yoruba	female
ERR188174	GM19198	Yoruba	male
ERR188440	GM19200	Yoruba	male
ERR188275	GM19201	Yoruba	female
ERR188042	GM19204	Yoruba	female
ERR188454	GM19207	Yoruba	male
ERR188434	GM19209	Yoruba	female
ERR188392	GM19210	Yoruba	male
ERR188131	GM19213	Yoruba	male
ERR188209	GM19214	Yoruba	female
ERR188207	GM19222	Yoruba	female
ERR188421	GM19225	Yoruba	female
ERR188390	GM19235	Yoruba	female
ERR188037	GM19236	Yoruba	male
ERR188463	GM19247	Yoruba	female
ERR188364	GM19248	Yoruba	male
ERR188120	GM19256	Yoruba	male
ERR188074	GM19257	Yoruba	female
ERR188380	GM20502	Tuscan	female
ERR188297	GM20503	Tuscan	female
ERR188088	GM20504	Tuscan	female
ERR188329	GM20505	Tuscan	female
ERR188254	GM20506	Tuscan	female
ERR188288	GM20507	Tuscan	female
ERR188021	GM20508	Tuscan	female
ERR188369	GM20512	Tuscan	male
ERR188160	GM20513	Tuscan	male
ERR188356	GM20514	Tuscan	female
ERR188452	GM20515	Tuscan	male
ERR188458	GM20516	Tuscan	male
ERR188357	GM20517	Tuscan	female
ERR188050	GM20518	Tuscan	male
ERR188145	GM20519	Tuscan	male
ERR188386	GM20521	Tuscan	male
ERR188204	GM20524	Tuscan	male
ERR188347	GM20525	Tuscan	male
ERR188224	GM20528	Tuscan	male
ERR188453	GM20529	Tuscan	female
ERR188258	GM20530	Tuscan	female
ERR188399	GM20531	Tuscan	female
ERR188114	GM20534	Tuscan	male
ERR188398	GM20535	Tuscan	female
ERR188382	GM20536	Tuscan	male
ERR188359	GM20537	Tuscan	male
ERR188138	GM20539	Tuscan	male
ERR188052	GM20541	Tuscan	female
ERR188334	GM20543	Tuscan	male
ERR188252	GM20544	Tuscan	male
ERR188402	GM20581	Tuscan	male
ERR188259	GM20582	Tuscan	female
ERR188353	GM20586	Tuscan	male
ERR188201	GM20588	Tuscan	male
ERR188343	GM20589	Tuscan	female
ERR188054	GM20752	Tuscan	male
ERR188108	GM20754	Tuscan	male
ERR188251	GM20756	Tuscan	female
ERR188295	GM20757	Tuscan	female
ERR188068	GM20759	Tuscan	male
ERR188479	GM20761	Tuscan	female
ERR188126	GM20766	Tuscan	female
ERR188105	GM20768	Tuscan	female
ERR188381	GM20769	Tuscan	female
ERR188345	GM20771	Tuscan	female
ERR188393	GM20772	Tuscan	female
ERR188305	GM20773	Tuscan	female
ERR188171	GM20783	Tuscan	male
ERR188173	GM20785	Tuscan	male
ERR188192	GM20786	Tuscan	female
ERR188360	GM20787	Tuscan	male
ERR188155	GM20790	Tuscan	female
ERR188195	GM20792	Tuscan	male
ERR188384	GM20795	Tuscan	female
ERR188335	GM20798	Tuscan	male
ERR188405	GM20799	Tuscan	female
ERR188419	GM20800	Tuscan	female
ERR188281	GM20801	Tuscan	male
ERR188249	GM20802	Tuscan	female
ERR188147	GM20804	Tuscan	female
ERR188372	GM20807	Tuscan	female
ERR188253	GM20808	Tuscan	female
ERR188282	GM20809	Tuscan	male
ERR188408	GM20810	Tuscan	male
ERR188290	GM20811	Tuscan	male
ERR188137	GM20812	Tuscan	male
ERR188394	GM20813	Tuscan	female
ERR188265	GM20814	Tuscan	male
ERR188475	GM20815	Tuscan	male
ERR188210	GM20816	Tuscan	male
ERR188424	GM20819	Tuscan	female
ERR188125	GM20826	Tuscan	female
