# Supplementary material for: Transcription factor expression is the main determinant of variability in gene co‐activity
Source: Mol Syst Biol. 2023 May 9;19(7):e11392. doi: 10.15252/msb.202211392 (PMC10333863; doi:10.15252/msb.202211392)
Supplement: Supplementary file 4 — Dataset EV2 [file MSB-19-e11392-s005.xlsx]

## Sheet: Description
Dataset EV2
Genomic locations of calculated co-activity domains. Columns include chromosome, start, end and domain identifier (consisting of chromosome and range in 10 kb bins).

## Sheet: Dataset_EV2
chr	start	end	domain
chr1	1	300000	chr1:1-30
chr1	100690001	101520000	chr1:10070-10152
chr1	103460001	103740000	chr1:10347-10374
chr1	107040001	107530000	chr1:10705-10753
chr1	108100001	111820000	chr1:10811-11182
chr1	10940001	11330000	chr1:1095-1133
chr1	112360001	113210000	chr1:11237-11321
chr1	113380001	114050000	chr1:11339-11405
chr1	114330001	114870000	chr1:11434-11487
chr1	115970001	116200000	chr1:11598-11620
chr1	11620001	12610000	chr1:1163-1261
chr1	116290001	117200000	chr1:11630-11720
chr1	117310001	118030000	chr1:11732-11803
chr1	118810001	119360000	chr1:11882-11936
chr1	119530001	121510000	chr1:11954-12151
chr1	143730001	144080000	chr1:14374-14408
chr1	144360001	144590000	chr1:14437-14459
chr1	144810001	146410000	chr1:14482-14641
chr1	146890001	147340000	chr1:14690-14734
chr1	147570001	147700000	chr1:14758-14770
chr1	147900001	152050000	chr1:14791-15205
chr1	153220001	153390000	chr1:15323-15339
chr1	153490001	157200000	chr1:15350-15720
chr1	15360001	16770000	chr1:1537-1677
chr1	157470001	157820000	chr1:15748-15782
chr1	158830001	159200000	chr1:15884-15920
chr1	159810001	162000000	chr1:15982-16200
chr1	162450001	162850000	chr1:16246-16285
chr1	163180001	163380000	chr1:16319-16338
chr1	165590001	166170000	chr1:16560-16617
chr1	166800001	167020000	chr1:16681-16702
chr1	167210001	168360000	chr1:16722-16836
chr1	16860001	17140000	chr1:1687-1714
chr1	169030001	170100000	chr1:16904-17010
chr1	171260001	171840000	chr1:17127-17184
chr1	172340001	172640000	chr1:17235-17264
chr1	173130001	173530000	chr1:17314-17353
chr1	17340001	17470000	chr1:1735-1747
chr1	173660001	175230000	chr1:17367-17523
chr1	175890001	176250000	chr1:17590-17625
chr1	178510001	179410000	chr1:17852-17941
chr1	179800001	180540000	chr1:17981-18054
chr1	180630001	181300000	chr1:18064-18130
chr1	182530001	183270000	chr1:18254-18327
chr1	183440001	184130000	chr1:18345-18413
chr1	184570001	185400000	chr1:18458-18540
chr1	186260001	186540000	chr1:18627-18654
chr1	186820001	187210000	chr1:18683-18721
chr1	187330001	187490000	chr1:18734-18749
chr1	18860001	19840000	chr1:1887-1984
chr1	192480001	193330000	chr1:19249-19333
chr1	197040001	197260000	chr1:19705-19726
chr1	197480001	197770000	chr1:19749-19777
chr1	198570001	198950000	chr1:19858-19895
chr1	200310001	201190000	chr1:20032-20119
chr1	201350001	203360000	chr1:20136-20336
chr1	203620001	203950000	chr1:20363-20395
chr1	204120001	204680000	chr1:20413-20468
chr1	205030001	207890000	chr1:20504-20789
chr1	20580001	22230000	chr1:2059-2223
chr1	209590001	209900000	chr1:20960-20990
chr1	2090001	2650000	chr1:210-265
chr1	211160001	213320000	chr1:21117-21332
chr1	214240001	214710000	chr1:21425-21471
chr1	219000001	219470000	chr1:21901-21947
chr1	219900001	220320000	chr1:21991-22032
chr1	220550001	220860000	chr1:22056-22086
chr1	222450001	223000000	chr1:22246-22300
chr1	223680001	224600000	chr1:22369-22460
chr1	225350001	225500000	chr1:22536-22550
chr1	225710001	227340000	chr1:22572-22734
chr1	227530001	227840000	chr1:22754-22784
chr1	227930001	228550000	chr1:22794-22855
chr1	228640001	228760000	chr1:22865-22876
chr1	229220001	229720000	chr1:22923-22972
chr1	22980001	24040000	chr1:2299-2404
chr1	230050001	230340000	chr1:23006-23034
chr1	230610001	231830000	chr1:23062-23183
chr1	232890001	233400000	chr1:23290-23340
chr1	234220001	236990000	chr1:23423-23699
chr1	241440001	241970000	chr1:24145-24197
chr1	243000001	243870000	chr1:24301-24387
chr1	24310001	25080000	chr1:2432-2508
chr1	244200001	245140000	chr1:24421-24514
chr1	245620001	247450000	chr1:24563-24745
chr1	248410001	248950000	chr1:24842-24895
chr1	25180001	29310000	chr1:2519-2931
chr1	30680001	31110000	chr1:3069-3111
chr1	31210001	31750000	chr1:3122-3175
chr1	31860001	33390000	chr1:3187-3339
chr1	34840001	36490000	chr1:3485-3649
chr1	3570001	3940000	chr1:358-394
chr1	37430001	38120000	chr1:3744-3812
chr1	38790001	41260000	chr1:3880-4126
chr1	41470001	41970000	chr1:4148-4197
chr1	42150001	43010000	chr1:4216-4301
chr1	43130001	44070000	chr1:4314-4407
chr1	44170001	44370000	chr1:4418-4437
chr1	44600001	45060000	chr1:4461-4506
chr1	440001	1930000	chr1:45-193
chr1	45260001	46750000	chr1:4527-4675
chr1	47220001	47440000	chr1:4723-4744
chr1	50420001	51060000	chr1:5043-5106
chr1	51200001	53380000	chr1:5121-5338
chr1	53730001	54400000	chr1:5374-5440
chr1	54670001	55220000	chr1:5468-5522
chr1	58410001	58860000	chr1:5842-5886
chr1	5850001	6910000	chr1:586-691
chr1	59300001	59930000	chr1:5931-5993
chr1	61660001	62220000	chr1:6167-6222
chr1	62400001	62890000	chr1:6241-6289
chr1	63350001	63730000	chr1:6336-6373
chr1	65130001	65430000	chr1:6514-6543
chr1	66810001	67530000	chr1:6682-6753
chr1	68430001	68550000	chr1:6844-6855
chr1	70090001	70510000	chr1:7010-7051
chr1	71000001	71380000	chr1:7101-7138
chr1	74090001	74380000	chr1:7410-7438
chr1	74530001	74830000	chr1:7454-7483
chr1	75640001	75900000	chr1:7565-7590
chr1	77020001	77270000	chr1:7703-7727
chr1	7740001	8050000	chr1:775-805
chr1	77510001	78150000	chr1:7752-7815
chr1	78560001	78750000	chr1:7857-7875
chr1	8320001	10690000	chr1:833-1069
chr1	83830001	86020000	chr1:8384-8602
chr1	86280001	86450000	chr1:8629-8645
chr1	86620001	87460000	chr1:8663-8746
chr1	88620001	90090000	chr1:8863-9009
chr1	90790001	91090000	chr1:9080-9109
chr1	91280001	91890000	chr1:9129-9189
chr1	92050001	94040000	chr1:9206-9404
chr1	94850001	95290000	chr1:9486-9529
chr1	96620001	96880000	chr1:9663-9688
chr1	97040001	97940000	chr1:9705-9794
chr1	99610001	100580000	chr1:9962-10058
chr10	100850001	101120000	chr10:10086-10112
chr10	101330001	104420000	chr10:10134-10442
chr10	109810001	111090000	chr10:10982-11109
chr10	11090001	12900000	chr10:1110-1290
chr10	112110001	112970000	chr10:11212-11297
chr10	113640001	114630000	chr10:11365-11463
chr10	114760001	115040000	chr10:11477-11504
chr10	116780001	117010000	chr10:11679-11701
chr10	117190001	117420000	chr10:11720-11742
chr10	117960001	118150000	chr10:11797-11815
chr10	118620001	120000000	chr10:11863-12000
chr10	120750001	120960000	chr10:12076-12096
chr10	121700001	122040000	chr10:12171-12204
chr10	122800001	123630000	chr10:12281-12363
chr10	124360001	125170000	chr10:12437-12517
chr10	125650001	126040000	chr10:12566-12604
chr10	128000001	128180000	chr10:12801-12818
chr10	129450001	129830000	chr10:12946-12983
chr10	130030001	130260000	chr10:13004-13026
chr10	13030001	13430000	chr10:1304-1343
chr10	131820001	132970000	chr10:13183-13297
chr10	133160001	133680000	chr10:13317-13368
chr10	13520001	14050000	chr10:1353-1405
chr10	14450001	14660000	chr10:1446-1466
chr10	14760001	15320000	chr10:1477-1532
chr10	16400001	16860000	chr10:1641-1686
chr10	17090001	17310000	chr10:1710-1731
chr10	17480001	17790000	chr10:1749-1779
chr10	18390001	18730000	chr10:1840-1873
chr10	21470001	22030000	chr10:2148-2203
chr10	22210001	22760000	chr10:2222-2276
chr10	22970001	23180000	chr10:2298-2318
chr10	23310001	23460000	chr10:2332-2346
chr10	24180001	25060000	chr10:2419-2506
chr10	26320001	27320000	chr10:2633-2732
chr10	28450001	28720000	chr10:2846-2872
chr10	29360001	29750000	chr10:2937-2975
chr10	2970001	3230000	chr10:298-323
chr10	20001	440000	chr10:3-44
chr10	30250001	33000000	chr10:3026-3300
chr10	34080001	35660000	chr10:3409-3566
chr10	37730001	38510000	chr10:3774-3851
chr10	42260001	42890000	chr10:4227-4289
chr10	43090001	43680000	chr10:4310-4368
chr10	44890001	45070000	chr10:4490-4507
chr10	45250001	46440000	chr10:4526-4644
chr10	46540001	47000000	chr10:4655-4700
chr10	47450001	47790000	chr10:4746-4779
chr10	47950001	49240000	chr10:4796-4924
chr10	49340001	50810000	chr10:4935-5081
chr10	5590001	6490000	chr10:560-649
chr10	58150001	58450000	chr10:5816-5845
chr10	59630001	60200000	chr10:5964-6020
chr10	60730001	60880000	chr10:6074-6088
chr10	62570001	62870000	chr10:6258-6287
chr10	63070001	63690000	chr10:6308-6369
chr10	67740001	69590000	chr10:6775-6959
chr10	69990001	70930000	chr10:7000-7093
chr10	7100001	7520000	chr10:711-752
chr10	71660001	75650000	chr10:7167-7565
chr10	730001	1770000	chr10:74-177
chr10	7670001	8130000	chr10:768-813
chr10	76860001	77210000	chr10:7687-7721
chr10	77380001	78150000	chr10:7739-7815
chr10	79030001	80650000	chr10:7904-8065
chr10	84040001	84590000	chr10:8405-8459
chr10	86300001	88620000	chr10:8631-8862
chr10	88750001	89890000	chr10:8876-8989
chr10	90830001	91540000	chr10:9084-9154
chr10	91730001	93090000	chr10:9174-9309
chr10	93430001	93760000	chr10:9344-9376
chr10	93870001	93990000	chr10:9388-9399
chr10	94260001	94720000	chr10:9427-9472
chr10	95030001	95430000	chr10:9504-9543
chr10	95520001	97840000	chr10:9553-9784
chr10	98110001	98500000	chr10:9812-9850
chr10	99310001	100640000	chr10:9932-10064
chr11	100660001	101030000	chr11:10067-10103
chr11	102230001	102660000	chr11:10224-10266
chr11	103000001	103180000	chr11:10301-10318
chr11	104880001	105110000	chr11:10489-10511
chr11	105930001	106150000	chr11:10594-10615
chr11	107210001	109000000	chr11:10722-10900
chr11	109790001	110600000	chr11:10980-11060
chr11	110980001	112410000	chr11:11099-11241
chr11	11140001	11650000	chr11:1115-1165
chr11	113240001	113440000	chr11:11325-11344
chr11	113620001	113940000	chr11:11363-11394
chr11	114340001	114510000	chr11:11435-11451
chr11	116670001	119490000	chr11:11668-11949
chr11	11800001	12330000	chr11:1181-1233
chr11	119590001	119920000	chr11:11960-11992
chr11	1190001	2040000	chr11:120-204
chr11	120150001	121760000	chr11:12016-12176
chr11	122650001	123160000	chr11:12266-12316
chr11	123280001	123780000	chr11:12329-12378
chr11	124570001	125180000	chr11:12458-12518
chr11	125380001	126480000	chr11:12539-12648
chr11	128280001	128980000	chr11:12829-12898
chr11	12860001	13020000	chr11:1287-1302
chr11	129790001	130410000	chr11:12980-13041
chr11	130800001	130970000	chr11:13081-13097
chr11	13250001	13790000	chr11:1326-1379
chr11	133860001	134410000	chr11:13387-13441
chr11	14210001	14990000	chr11:1422-1499
chr11	16670001	17430000	chr11:1668-1743
chr11	17750001	18740000	chr11:1776-1874
chr11	19030001	19340000	chr11:1904-1934
chr11	19780001	20170000	chr11:1979-2017
chr11	20300001	20570000	chr11:2031-2057
chr11	22160001	22330000	chr11:2217-2233
chr11	2250001	2470000	chr11:226-247
chr11	22590001	23020000	chr11:2260-2302
chr11	2580001	3160000	chr11:259-316
chr11	27160001	27720000	chr11:2717-2772
chr11	27840001	28550000	chr11:2785-2855
chr11	31320001	31830000	chr11:3133-3183
chr11	32030001	32190000	chr11:3204-3219
chr11	32500001	34520000	chr11:3251-3452
chr11	3270001	4530000	chr11:328-453
chr11	34810001	35300000	chr11:3482-3530
chr11	35580001	35880000	chr11:3559-3588
chr11	36190001	36690000	chr11:3620-3669
chr11	43250001	44310000	chr11:4326-4431
chr11	44510001	44740000	chr11:4452-4474
chr11	45750001	48220000	chr11:4576-4822
chr11	5440001	5830000	chr11:545-583
chr11	57260001	57890000	chr11:5727-5789
chr11	58460001	58680000	chr11:5847-5868
chr11	58940001	59310000	chr11:5895-5931
chr11	59510001	59850000	chr11:5952-5985
chr11	60330001	60520000	chr11:6034-6052
chr11	60750001	61530000	chr11:6076-6153
chr11	6120001	7160000	chr11:613-716
chr11	61700001	62200000	chr11:6171-6220
chr11	62310001	62940000	chr11:6232-6294
chr11	63500001	64430000	chr11:6351-6443
chr11	64660001	67830000	chr11:6467-6783
chr11	67930001	69380000	chr11:6794-6938
chr11	60001	1100000	chr11:7-110
chr11	70190001	70530000	chr11:7020-7053
chr11	71390001	71610000	chr11:7140-7161
chr11	71740001	72450000	chr11:7175-7245
chr11	72620001	74360000	chr11:7263-7436
chr11	7360001	7750000	chr11:737-775
chr11	74470001	75620000	chr11:7448-7562
chr11	75710001	76680000	chr11:7572-7668
chr11	76880001	77060000	chr11:7689-7706
chr11	77280001	78600000	chr11:7729-7860
chr11	7900001	10950000	chr11:791-1095
chr11	82770001	83340000	chr11:8278-8334
chr11	85540001	85790000	chr11:8555-8579
chr11	85900001	86540000	chr11:8591-8654
chr11	87020001	87370000	chr11:8703-8737
chr11	88080001	88450000	chr11:8809-8845
chr11	90140001	90320000	chr11:9015-9032
chr11	93120001	93850000	chr11:9313-9385
chr11	94060001	94220000	chr11:9407-9422
chr11	94370001	94640000	chr11:9438-9464
chr11	94750001	95250000	chr11:9476-9525
chr11	95730001	96430000	chr11:9574-9643
chr12	101250001	101480000	chr12:10126-10148
chr12	101660001	102540000	chr12:10167-10254
chr12	102820001	102980000	chr12:10283-10298
chr12	10330001	13110000	chr12:1034-1311
chr12	103730001	105510000	chr12:10374-10551
chr12	106210001	106540000	chr12:10622-10654
chr12	106710001	107070000	chr12:10672-10707
chr12	107640001	107820000	chr12:10765-10782
chr12	108460001	108890000	chr12:10847-10889
chr12	109000001	109290000	chr12:10901-10929
chr12	109390001	109650000	chr12:10940-10965
chr12	109760001	110810000	chr12:10977-11081
chr12	111300001	112550000	chr12:11131-11255
chr12	112850001	113460000	chr12:11286-11346
chr12	113750001	114000000	chr12:11376-11400
chr12	115920001	116270000	chr12:11593-11627
chr12	116660001	117240000	chr12:11667-11724
chr12	117950001	118470000	chr12:11796-11847
chr12	119620001	124120000	chr12:11963-12412
chr12	124250001	124600000	chr12:12426-12460
chr12	124710001	125190000	chr12:12472-12519
chr12	128750001	129040000	chr12:12876-12904
chr12	130370001	130560000	chr12:13038-13056
chr12	130710001	131230000	chr12:13072-13123
chr12	131650001	132220000	chr12:13166-13222
chr12	132430001	133270000	chr12:13244-13327
chr12	14270001	15010000	chr12:1428-1501
chr12	15520001	16070000	chr12:1553-1607
chr12	16320001	17010000	chr12:1633-1701
chr12	19350001	19640000	chr12:1936-1964
chr12	190001	2030000	chr12:20-203
chr12	21400001	21960000	chr12:2141-2196
chr12	22200001	22740000	chr12:2221-2274
chr12	24770001	25300000	chr12:2478-2530
chr12	26100001	27850000	chr12:2611-2785
chr12	2700001	3100000	chr12:271-310
chr12	28150001	28590000	chr12:2816-2859
chr12	29130001	29800000	chr12:2914-2980
chr12	30570001	30790000	chr12:3058-3079
chr12	30920001	32430000	chr12:3093-3243
chr12	3190001	3300000	chr12:320-330
chr12	32620001	32850000	chr12:3263-3285
chr12	3570001	3910000	chr12:358-391
chr12	38580001	38930000	chr12:3859-3893
chr12	39240001	40430000	chr12:3925-4043
chr12	4070001	4930000	chr12:408-493
chr12	42020001	42530000	chr12:4203-4253
chr12	43740001	44410000	chr12:4375-4441
chr12	45140001	45500000	chr12:4515-4550
chr12	45660001	46940000	chr12:4567-4694
chr12	47110001	47370000	chr12:4712-4737
chr12	47580001	48390000	chr12:4759-4839
chr12	48560001	51580000	chr12:4857-5158
chr12	51920001	52320000	chr12:5193-5232
chr12	52860001	54630000	chr12:5287-5463
chr12	55620001	58010000	chr12:5563-5801
chr12	59590001	59820000	chr12:5960-5982
chr12	6180001	7380000	chr12:619-738
chr12	62160001	62720000	chr12:6217-6272
chr12	63540001	63880000	chr12:6355-6388
chr12	64020001	65010000	chr12:6403-6501
chr12	65120001	65300000	chr12:6513-6530
chr12	65960001	66410000	chr12:6597-6641
chr12	67220001	67410000	chr12:6723-6741
chr12	67610001	67720000	chr12:6762-6772
chr12	67960001	68950000	chr12:6797-6895
chr12	69190001	69880000	chr12:6920-6988
chr12	70160001	70580000	chr12:7017-7058
chr12	71550001	71970000	chr12:7156-7197
chr12	75260001	75570000	chr12:7527-7557
chr12	75960001	76160000	chr12:7597-7616
chr12	76290001	77130000	chr12:7630-7713
chr12	7720001	9990000	chr12:773-999
chr12	79490001	79990000	chr12:7950-7999
chr12	80720001	80980000	chr12:8073-8098
chr12	82310001	82520000	chr12:8232-8252
chr12	88000001	88220000	chr12:8801-8822
chr12	89340001	89760000	chr12:8935-8976
chr12	91960001	93180000	chr12:9197-9318
chr12	93290001	93890000	chr12:9330-9389
chr12	94110001	95570000	chr12:9412-9557
chr12	95830001	96080000	chr12:9584-9608
chr12	96170001	96990000	chr12:9618-9699
chr12	98440001	98790000	chr12:9845-9879
chr12	99980001	100380000	chr12:9999-10038
chr13	102320001	103180000	chr13:10233-10318
chr13	106310001	106710000	chr13:10632-10671
chr13	108090001	108430000	chr13:10810-10843
chr13	110020001	111480000	chr13:11003-11148
chr13	112360001	114360000	chr13:11237-11436
chr13	19150001	20240000	chr13:1916-2024
chr13	20350001	21690000	chr13:2036-2169
chr13	22830001	22950000	chr13:2284-2295
chr13	23270001	24040000	chr13:2328-2404
chr13	24160001	24640000	chr13:2417-2464
chr13	24820001	25400000	chr13:2483-2540
chr13	26150001	26450000	chr13:2616-2645
chr13	27000001	28770000	chr13:2701-2877
chr13	29450001	29880000	chr13:2946-2988
chr13	30130001	30840000	chr13:3014-3084
chr13	31080001	31350000	chr13:3109-3135
chr13	31930001	32840000	chr13:3194-3284
chr13	32990001	33340000	chr13:3300-3334
chr13	33480001	34040000	chr13:3349-3404
chr13	36260001	36460000	chr13:3627-3646
chr13	36780001	37110000	chr13:3679-3711
chr13	38960001	39110000	chr13:3897-3911
chr13	39510001	39810000	chr13:3952-3981
chr13	40420001	42640000	chr13:4043-4264
chr13	42780001	43180000	chr13:4279-4318
chr13	43790001	44000000	chr13:4380-4400
chr13	44470001	44620000	chr13:4448-4462
chr13	44890001	45750000	chr13:4490-4575
chr13	45900001	46850000	chr13:4591-4685
chr13	47840001	48780000	chr13:4785-4878
chr13	48940001	50210000	chr13:4895-5021
chr13	51290001	52760000	chr13:5130-5276
chr13	59640001	60210000	chr13:5965-6021
chr13	72580001	73220000	chr13:7259-7322
chr13	75080001	75970000	chr13:7509-7597
chr13	76800001	77990000	chr13:7681-7799
chr13	78510001	78760000	chr13:7852-7876
chr13	79200001	79670000	chr13:7921-7967
chr13	91250001	92820000	chr13:9126-9282
chr13	94360001	96140000	chr13:9437-9614
chr13	97130001	97590000	chr13:9714-9759
chr13	97820001	100780000	chr13:9783-10078
chr14	99990001	100560000	chr14:10000-10056
chr14	101720001	103160000	chr14:10173-10316
chr14	103290001	103950000	chr14:10330-10395
chr14	104640001	105580000	chr14:10465-10558
chr14	20200001	20830000	chr14:2021-2083
chr14	20930001	21650000	chr14:2094-2165
chr14	22280001	23680000	chr14:2229-2368
chr14	23860001	24680000	chr14:2387-2468
chr14	30510001	32320000	chr14:3052-3232
chr14	34370001	35960000	chr14:3438-3596
chr14	38960001	39790000	chr14:3897-3979
chr14	44850001	45340000	chr14:4486-4534
chr14	49480001	51370000	chr14:4949-5137
chr14	51610001	52070000	chr14:5162-5207
chr14	52300001	54000000	chr14:5231-5400
chr14	54340001	55830000	chr14:5435-5583
chr14	56540001	56720000	chr14:5655-5672
chr14	57100001	57630000	chr14:5711-5763
chr14	58130001	58710000	chr14:5814-5871
chr14	59170001	59580000	chr14:5918-5958
chr14	59940001	60450000	chr14:5995-6045
chr14	60640001	61140000	chr14:6065-6114
chr14	61260001	61860000	chr14:6127-6186
chr14	63300001	63750000	chr14:6331-6375
chr14	63840001	64620000	chr14:6385-6462
chr14	64870001	65790000	chr14:6488-6579
chr14	66390001	71180000	chr14:6640-7118
chr14	71270001	71780000	chr14:7128-7178
chr14	72450001	74340000	chr14:7246-7434
chr14	74430001	76280000	chr14:7444-7628
chr14	76740001	77950000	chr14:7675-7795
chr14	81080001	81280000	chr14:8109-8128
chr14	87910001	88090000	chr14:8792-8809
chr14	88380001	88670000	chr14:8839-8867
chr14	89110001	89630000	chr14:8912-8963
chr14	89780001	90090000	chr14:8979-9009
chr14	90200001	90440000	chr14:9021-9044
chr14	90810001	91560000	chr14:9082-9156
chr14	91740001	92210000	chr14:9175-9221
chr14	92490001	93370000	chr14:9250-9337
chr14	93900001	94490000	chr14:9391-9449
chr14	95050001	95780000	chr14:9506-9578
chr14	96220001	96620000	chr14:9623-9662
chr14	96770001	97010000	chr14:9678-9701
chr14	99350001	99580000	chr14:9936-9958
chr15	100510001	100690000	chr15:10052-10069
chr15	100860001	101390000	chr15:10087-10139
chr15	101590001	101810000	chr15:10160-10181
chr15	22660001	23080000	chr15:2267-2308
chr15	24880001	25180000	chr15:2489-2518
chr15	25270001	25500000	chr15:2528-2550
chr15	28070001	28370000	chr15:2808-2837
chr15	28550001	28840000	chr15:2856-2884
chr15	30360001	31040000	chr15:3037-3104
chr15	31140001	31510000	chr15:3115-3151
chr15	32380001	32730000	chr15:3239-3273
chr15	33830001	34630000	chr15:3384-3463
chr15	34810001	35100000	chr15:3482-3510
chr15	35190001	35610000	chr15:3520-3561
chr15	36570001	37110000	chr15:3658-3711
chr15	38250001	38700000	chr15:3826-3870
chr15	39880001	43960000	chr15:3989-4396
chr15	44250001	45740000	chr15:4426-4574
chr15	48100001	49400000	chr15:4811-4940
chr15	49530001	49680000	chr15:4954-4968
chr15	50170001	51070000	chr15:5018-5107
chr15	51410001	52710000	chr15:5142-5271
chr15	55130001	55480000	chr15:5514-5548
chr15	55800001	57360000	chr15:5581-5736
chr15	58370001	59790000	chr15:5838-5979
chr15	60300001	60670000	chr15:6031-6067
chr15	63030001	63350000	chr15:6304-6335
chr15	63460001	65960000	chr15:6347-6596
chr15	66250001	66610000	chr15:6626-6661
chr15	67050001	67890000	chr15:6706-6789
chr15	68020001	68360000	chr15:6803-6836
chr15	68720001	68860000	chr15:6873-6886
chr15	69180001	69510000	chr15:6919-6951
chr15	70820001	71060000	chr15:7083-7106
chr15	71780001	72820000	chr15:7179-7282
chr15	73520001	73730000	chr15:7353-7373
chr15	73950001	74220000	chr15:7396-7422
chr15	74310001	77550000	chr15:7432-7755
chr15	77890001	79040000	chr15:7790-7904
chr15	79290001	79490000	chr15:7930-7949
chr15	79810001	80220000	chr15:7982-8022
chr15	80860001	81050000	chr15:8087-8105
chr15	81190001	81430000	chr15:8120-8143
chr15	82100001	83230000	chr15:8211-8323
chr15	84090001	84870000	chr15:8410-8487
chr15	84960001	85810000	chr15:8497-8581
chr15	88420001	88700000	chr15:8843-8870
chr15	89060001	91080000	chr15:8907-9108
chr15	92580001	93070000	chr15:9259-9307
chr15	96120001	96370000	chr15:9613-9637
chr15	98900001	99950000	chr15:9891-9995
chr16	1	990000	chr16:1-99
chr16	10360001	10530000	chr16:1037-1053
chr16	10680001	12720000	chr16:1069-1272
chr16	1270001	3900000	chr16:128-390
chr16	14100001	15170000	chr16:1411-1517
chr16	15550001	16420000	chr16:1556-1642
chr16	17020001	17480000	chr16:1703-1748
chr16	18290001	18590000	chr16:1830-1859
chr16	18730001	19270000	chr16:1874-1927
chr16	19470001	19780000	chr16:1948-1978
chr16	20680001	20960000	chr16:2069-2096
chr16	21110001	22590000	chr16:2112-2259
chr16	23320001	24260000	chr16:2333-2426
chr16	24710001	25300000	chr16:2472-2530
chr16	27180001	27800000	chr16:2719-2780
chr16	28060001	31550000	chr16:2807-3155
chr16	31680001	31980000	chr16:3169-3198
chr16	4220001	5120000	chr16:423-512
chr16	46510001	47760000	chr16:4652-4776
chr16	48200001	48680000	chr16:4821-4868
chr16	49990001	50410000	chr16:5000-5041
chr16	50590001	50850000	chr16:5060-5085
chr16	52930001	54140000	chr16:5294-5414
chr16	55230001	55340000	chr16:5524-5534
chr16	56320001	57800000	chr16:5633-5780
chr16	57950001	58780000	chr16:5796-5878
chr16	66470001	70840000	chr16:6648-7084
chr16	71400001	73060000	chr16:7141-7306
chr16	74240001	75780000	chr16:7425-7578
chr16	78070001	78940000	chr16:7808-7894
chr16	80550001	82190000	chr16:8056-8219
chr16	83770001	84230000	chr16:8378-8423
chr16	84430001	85300000	chr16:8444-8530
chr16	85520001	86030000	chr16:8553-8603
chr16	8600001	9170000	chr16:861-917
chr16	87240001	87520000	chr16:8725-8752
chr16	87640001	88160000	chr16:8765-8816
chr16	88400001	90240000	chr16:8841-9024
chr17	10630001	10740000	chr17:1064-1074
chr17	11960001	12160000	chr17:1197-1216
chr17	12900001	13030000	chr17:1291-1303
chr17	14000001	14240000	chr17:1401-1424
chr17	15430001	15750000	chr17:1544-1575
chr17	15940001	19460000	chr17:1595-1946
chr17	19740001	19990000	chr17:1975-1999
chr17	20150001	20470000	chr17:2016-2047
chr17	20970001	21340000	chr17:2098-2134
chr17	27460001	27680000	chr17:2747-2768
chr17	28060001	29940000	chr17:2807-2994
chr17	30110001	31410000	chr17:3012-3141
chr17	31830001	32870000	chr17:3184-3287
chr17	34920001	35960000	chr17:3493-3596
chr17	3490001	5610000	chr17:350-561
chr17	36050001	36650000	chr17:3606-3665
chr17	36930001	37790000	chr17:3694-3779
chr17	37910001	38540000	chr17:3792-3854
chr17	38640001	38960000	chr17:3865-3896
chr17	39150001	40660000	chr17:3916-4066
chr17	390001	840000	chr17:40-84
chr17	41640001	43570000	chr17:4165-4357
chr17	43970001	44520000	chr17:4398-4452
chr17	44650001	45660000	chr17:4466-4566
chr17	46020001	46780000	chr17:4603-4678
chr17	46910001	49060000	chr17:4692-4906
chr17	49180001	49860000	chr17:4919-4986
chr17	50050001	50210000	chr17:5006-5021
chr17	50320001	50780000	chr17:5033-5078
chr17	50920001	51310000	chr17:5093-5131
chr17	54900001	55190000	chr17:5491-5519
chr17	56780001	57150000	chr17:5679-5715
chr17	57240001	57720000	chr17:5725-5772
chr17	57930001	58750000	chr17:5794-5875
chr17	58960001	59290000	chr17:5897-5929
chr17	59540001	60740000	chr17:5955-6074
chr17	60840001	61190000	chr17:6085-6119
chr17	61670001	62090000	chr17:6168-6209
chr17	62400001	62710000	chr17:6241-6271
chr17	63510001	65230000	chr17:6352-6523
chr17	6550001	7060000	chr17:656-706
chr17	67050001	68570000	chr17:6706-6857
chr17	68990001	69570000	chr17:6900-6957
chr17	7160001	8630000	chr17:717-863
chr17	72020001	72130000	chr17:7203-7213
chr17	72560001	73320000	chr17:7257-7332
chr17	74180001	74310000	chr17:7419-7431
chr17	74410001	74570000	chr17:7442-7457
chr17	74720001	76810000	chr17:7473-7681
chr17	77080001	77540000	chr17:7709-7754
chr17	77980001	78880000	chr17:7799-7888
chr17	79760001	79880000	chr17:7977-7988
chr17	80090001	81330000	chr17:8010-8133
chr17	81440001	83100000	chr17:8145-8310
chr17	8750001	9000000	chr17:876-900
chr17	9330001	9580000	chr17:934-958
chr17	970001	2740000	chr17:98-274
chr18	1	880000	chr18:1-88
chr18	10430001	11210000	chr18:1044-1121
chr18	11560001	13230000	chr18:1157-1323
chr18	13390001	14440000	chr18:1340-1444
chr18	20950001	21210000	chr18:2096-2121
chr18	21410001	21980000	chr18:2142-2198
chr18	22670001	24500000	chr18:2268-2450
chr18	2440001	4500000	chr18:245-450
chr18	25910001	26630000	chr18:2592-2663
chr18	27930001	28060000	chr18:2794-2806
chr18	30930001	31180000	chr18:3094-3118
chr18	31400001	32480000	chr18:3141-3248
chr18	34060001	34360000	chr18:3407-3436
chr18	34770001	37270000	chr18:3478-3727
chr18	41880001	42320000	chr18:4189-4232
chr18	44630001	45120000	chr18:4464-4512
chr18	45560001	46490000	chr18:4557-4649
chr18	46620001	47250000	chr18:4663-4725
chr18	47720001	48040000	chr18:4773-4804
chr18	48520001	50480000	chr18:4853-5048
chr18	50770001	51270000	chr18:5078-5127
chr18	5170001	5520000	chr18:518-552
chr18	53970001	54460000	chr18:5398-5446
chr18	56510001	57100000	chr18:5652-5710
chr18	57420001	59470000	chr18:5743-5947
chr18	5880001	6510000	chr18:589-651
chr18	59740001	60170000	chr18:5975-6017
chr18	61950001	63510000	chr18:6196-6351
chr18	63820001	64070000	chr18:6383-6407
chr18	68590001	68940000	chr18:6860-6894
chr18	69650001	70400000	chr18:6966-7040
chr18	72680001	72930000	chr18:7269-7293
chr18	74060001	75330000	chr18:7407-7533
chr18	76260001	77220000	chr18:7627-7722
chr18	79000001	80280000	chr18:7901-8028
chr18	8040001	8850000	chr18:805-885
chr18	8960001	10040000	chr18:897-1004
chr19	10060001	13190000	chr19:1007-1319
chr19	13730001	14190000	chr19:1374-1419
chr19	14330001	14770000	chr19:1434-1477
chr19	15220001	15480000	chr19:1523-1548
chr19	16050001	16720000	chr19:1606-1672
chr19	17040001	19950000	chr19:1705-1995
chr19	1790001	3230000	chr19:180-323
chr19	20070001	20240000	chr19:2008-2024
chr19	21010001	21550000	chr19:2102-2155
chr19	23210001	23390000	chr19:2322-2339
chr19	23730001	23850000	chr19:2374-2385
chr19	240001	350000	chr19:25-35
chr19	32350001	32740000	chr19:3236-3274
chr19	32870001	33150000	chr19:3288-3315
chr19	33370001	33510000	chr19:3338-3351
chr19	3380001	3790000	chr19:339-379
chr19	34170001	34520000	chr19:3418-3452
chr19	35200001	36980000	chr19:3521-3698
chr19	37070001	37770000	chr19:3708-3777
chr19	37920001	38430000	chr19:3793-3843
chr19	38550001	38980000	chr19:3856-3898
chr19	3920001	5270000	chr19:393-527
chr19	39290001	39550000	chr19:3930-3955
chr19	39800001	40850000	chr19:3981-4085
chr19	41230001	41600000	chr19:4124-4160
chr19	41830001	42440000	chr19:4184-4244
chr19	43460001	44310000	chr19:4347-4431
chr19	44880001	45920000	chr19:4489-4592
chr19	46560001	47410000	chr19:4657-4741
chr19	47650001	47790000	chr19:4766-4779
chr19	48040001	49140000	chr19:4805-4914
chr19	49290001	50070000	chr19:4930-5007
chr19	490001	1680000	chr19:50-168
chr19	50300001	50530000	chr19:5031-5053
chr19	51540001	51650000	chr19:5155-5165
chr19	51860001	53570000	chr19:5187-5357
chr19	54080001	54280000	chr19:5409-5428
chr19	54420001	54670000	chr19:5443-5467
chr19	54940001	55720000	chr19:5495-5572
chr19	5550001	6060000	chr19:556-606
chr19	56080001	56310000	chr19:5609-5631
chr19	57190001	58610000	chr19:5720-5861
chr19	6180001	6960000	chr19:619-696
chr19	7060001	7240000	chr19:707-724
chr19	7340001	8040000	chr19:735-804
chr19	8200001	8580000	chr19:821-858
chr19	9320001	9860000	chr19:933-986
chr2	100340001	100650000	chr2:10035-10065
chr2	100910001	101400000	chr2:10092-10140
chr2	101680001	102940000	chr2:10169-10294
chr2	104970001	105460000	chr2:10498-10546
chr2	105690001	106530000	chr2:10570-10653
chr2	107810001	107950000	chr2:10782-10795
chr2	108300001	114070000	chr2:10831-11407
chr2	11110001	12600000	chr2:1112-1260
chr2	117730001	118300000	chr2:11774-11830
chr2	119150001	119510000	chr2:11916-11951
chr2	119610001	120380000	chr2:11962-12038
chr2	121190001	121880000	chr2:12120-12188
chr2	126540001	126770000	chr2:12655-12677
chr2	126960001	128450000	chr2:12697-12845
chr2	129860001	131860000	chr2:12987-13186
chr2	134040001	134660000	chr2:13405-13466
chr2	134750001	136280000	chr2:13476-13628
chr2	137940001	138660000	chr2:13795-13866
chr2	142700001	144520000	chr2:14271-14452
chr2	147810001	149280000	chr2:14782-14928
chr2	149460001	149670000	chr2:14947-14967
chr2	15100001	15690000	chr2:1511-1569
chr2	151170001	152850000	chr2:15118-15285
chr2	154430001	154730000	chr2:15444-15473
chr2	156270001	156680000	chr2:15628-15668
chr2	157210001	157580000	chr2:15722-15758
chr2	158410001	158780000	chr2:15842-15878
chr2	158930001	160020000	chr2:15894-16002
chr2	161040001	161550000	chr2:16105-16155
chr2	161930001	162460000	chr2:16194-16246
chr2	165630001	166030000	chr2:16564-16603
chr2	168340001	168950000	chr2:16835-16895
chr2	169430001	172140000	chr2:16944-17214
chr2	172410001	172740000	chr2:17242-17274
chr2	173000001	173430000	chr2:17301-17343
chr2	173850001	174850000	chr2:17386-17485
chr2	174940001	175250000	chr2:17495-17525
chr2	175870001	176410000	chr2:17588-17641
chr2	17600001	17850000	chr2:1761-1785
chr2	177140001	177650000	chr2:17715-17765
chr2	178290001	179260000	chr2:17830-17926
chr2	170001	330000	chr2:18-33
chr2	180940001	181690000	chr2:18095-18169
chr2	181840001	181980000	chr2:18185-18198
chr2	182660001	183280000	chr2:18267-18328
chr2	18520001	18770000	chr2:1853-1877
chr2	185750001	186790000	chr2:18576-18679
chr2	187330001	187500000	chr2:18734-18750
chr2	189310001	189990000	chr2:18932-18999
chr2	190080001	191470000	chr2:19009-19147
chr2	191630001	191760000	chr2:19164-19176
chr2	196010001	196450000	chr2:19602-19645
chr2	196600001	197770000	chr2:19661-19777
chr2	19820001	20860000	chr2:1983-2086
chr2	199730001	200040000	chr2:19974-20004
chr2	200280001	201830000	chr2:20029-20183
chr2	202120001	203540000	chr2:20213-20354
chr2	203670001	203790000	chr2:20368-20379
chr2	205940001	206890000	chr2:20595-20689
chr2	207030001	208070000	chr2:20704-20807
chr2	208160001	208420000	chr2:20817-20842
chr2	209950001	210220000	chr2:20996-21022
chr2	210380001	210690000	chr2:21039-21069
chr2	212680001	213430000	chr2:21269-21343
chr2	214630001	215450000	chr2:21464-21545
chr2	215860001	216680000	chr2:21587-21668
chr2	217750001	217900000	chr2:21776-21790
chr2	217990001	219680000	chr2:21800-21968
chr2	222250001	223000000	chr2:22226-22300
chr2	223640001	224050000	chr2:22365-22405
chr2	224400001	225080000	chr2:22441-22508
chr2	226740001	227640000	chr2:22675-22764
chr2	229690001	233650000	chr2:22970-23365
chr2	233760001	233910000	chr2:23377-23391
chr2	23370001	26480000	chr2:2338-2648
chr2	236990001	237180000	chr2:23700-23718
chr2	237550001	238600000	chr2:23756-23860
chr2	239010001	239420000	chr2:23902-23942
chr2	239850001	240150000	chr2:23986-24015
chr2	240400001	240750000	chr2:24041-24075
chr2	240980001	242190000	chr2:24099-24219
chr2	26720001	26850000	chr2:2673-2685
chr2	26940001	28450000	chr2:2695-2845
chr2	28670001	29240000	chr2:2868-2924
chr2	30100001	30670000	chr2:3011-3067
chr2	3090001	3680000	chr2:310-368
chr2	31140001	31300000	chr2:3115-3130
chr2	31780001	32920000	chr2:3179-3292
chr2	33340001	33690000	chr2:3335-3369
chr2	34650001	34810000	chr2:3466-3481
chr2	36330001	36650000	chr2:3634-3665
chr2	36780001	37410000	chr2:3679-3741
chr2	37500001	39810000	chr2:3751-3981
chr2	41910001	42890000	chr2:4192-4289
chr2	43130001	45010000	chr2:4314-4501
chr2	45350001	47960000	chr2:4536-4796
chr2	48190001	48630000	chr2:4820-4863
chr2	53590001	54320000	chr2:5360-5432
chr2	54430001	54780000	chr2:5444-5478
chr2	54900001	55760000	chr2:5491-5576
chr2	57280001	58310000	chr2:5729-5831
chr2	60320001	60600000	chr2:6033-6060
chr2	60690001	61610000	chr2:6070-6161
chr2	61700001	62560000	chr2:6171-6256
chr2	62650001	65460000	chr2:6266-6546
chr2	640001	1260000	chr2:65-126
chr2	6770001	7200000	chr2:678-720
chr2	68010001	68860000	chr2:6802-6886
chr2	69250001	70370000	chr2:6926-7037
chr2	70920001	71500000	chr2:7093-7150
chr2	72270001	75480000	chr2:7228-7548
chr2	75580001	75810000	chr2:7559-7581
chr2	8310001	9020000	chr2:832-902
chr2	84380001	85130000	chr2:8439-8513
chr2	85230001	88110000	chr2:8524-8811
chr2	88470001	88850000	chr2:8848-8885
chr2	89510001	89630000	chr2:8952-8963
chr2	91530001	91810000	chr2:9154-9181
chr2	9270001	10900000	chr2:928-1090
chr2	95330001	98090000	chr2:9534-9809
chr2	98380001	98830000	chr2:9839-9883
chr2	98920001	99780000	chr2:9893-9978
chr20	990001	1640000	chr20:100-164
chr20	10350001	10750000	chr20:1036-1075
chr20	13280001	13860000	chr20:1329-1386
chr20	17520001	17740000	chr20:1753-1774
chr20	17860001	18810000	chr20:1787-1881
chr20	19950001	20100000	chr20:1996-2010
chr20	2060001	2210000	chr20:207-221
chr20	21070001	21450000	chr20:2108-2145
chr20	220001	690000	chr20:23-69
chr20	23260001	23450000	chr20:2327-2345
chr20	2410001	4100000	chr20:242-410
chr20	24840001	26090000	chr20:2485-2609
chr20	30310001	30540000	chr20:3032-3054
chr20	31450001	32990000	chr20:3146-3299
chr20	33310001	36300000	chr20:3332-3630
chr20	36410001	38200000	chr20:3642-3820
chr20	38350001	39090000	chr20:3836-3909
chr20	40940001	41630000	chr20:4095-4163
chr20	43380001	45180000	chr20:4339-4518
chr20	45270001	45540000	chr20:4528-4554
chr20	45630001	46600000	chr20:4564-4660
chr20	4650001	5300000	chr20:466-530
chr20	47000001	47800000	chr20:4701-4780
chr20	48540001	49360000	chr20:4855-4936
chr20	49580001	50230000	chr20:4959-5023
chr20	50440001	51030000	chr20:5045-5103
chr20	51990001	52230000	chr20:5200-5223
chr20	53500001	53660000	chr20:5351-5366
chr20	53820001	54230000	chr20:5383-5423
chr20	5440001	6140000	chr20:545-614
chr20	56310001	56610000	chr20:5632-5661
chr20	57300001	57730000	chr20:5731-5773
chr20	58200001	59250000	chr20:5821-5925
chr20	59830001	60350000	chr20:5984-6035
chr20	61920001	64350000	chr20:6193-6435
chr20	6760001	7270000	chr20:677-727
chr21	14290001	15090000	chr21:1430-1509
chr21	17490001	18190000	chr21:1750-1819
chr21	24850001	26240000	chr21:2486-2624
chr21	28780001	29740000	chr21:2879-2974
chr21	31530001	31820000	chr21:3154-3182
chr21	32180001	32890000	chr21:3219-3289
chr21	33130001	35060000	chr21:3314-3506
chr21	35990001	37600000	chr21:3600-3760
chr21	39100001	39540000	chr21:3911-3954
chr21	41180001	41550000	chr21:4119-4155
chr21	41670001	44550000	chr21:4168-4455
chr21	44690001	46700000	chr21:4470-4670
chr21	5030001	5240000	chr21:504-524
chr21	5990001	6770000	chr21:600-677
chr21	6910001	7170000	chr21:692-717
chr21	7370001	7810000	chr21:738-781
chr21	8110001	8530000	chr21:812-853
chr21	8750001	9160000	chr21:876-916
chr22	17020001	17260000	chr22:1703-1726
chr22	17560001	18200000	chr22:1757-1820
chr22	18500001	18610000	chr22:1851-1861
chr22	19000001	19210000	chr22:1901-1921
chr22	19300001	19550000	chr22:1931-1955
chr22	19760001	20190000	chr22:1977-2019
chr22	20300001	21040000	chr22:2031-2104
chr22	21390001	22020000	chr22:2140-2202
chr22	23090001	23330000	chr22:2310-2333
chr22	23600001	24690000	chr22:2361-2469
chr22	25440001	25750000	chr22:2545-2575
chr22	26410001	26860000	chr22:2642-2686
chr22	27820001	28020000	chr22:2783-2802
chr22	28650001	28870000	chr22:2866-2887
chr22	29110001	30070000	chr22:2912-3007
chr22	30240001	30700000	chr22:3025-3070
chr22	30870001	31980000	chr22:3088-3198
chr22	32380001	32520000	chr22:3239-3252
chr22	35120001	35490000	chr22:3513-3549
chr22	36120001	36560000	chr22:3613-3656
chr22	36850001	37350000	chr22:3686-3735
chr22	37550001	39560000	chr22:3756-3956
chr22	39870001	43210000	chr22:3988-4321
chr22	43920001	44240000	chr22:4393-4424
chr22	45110001	45440000	chr22:4512-4544
chr22	45640001	45880000	chr22:4565-4588
chr22	46040001	46440000	chr22:4605-4644
chr22	46570001	47220000	chr22:4658-4722
chr22	49410001	50020000	chr22:4942-5002
chr22	50140001	50660000	chr22:5015-5066
chr3	101210001	102040000	chr3:10122-10204
chr3	105220001	105930000	chr3:10523-10593
chr3	107480001	108780000	chr3:10749-10878
chr3	111480001	115230000	chr3:11149-11523
chr3	11220001	11920000	chr3:1123-1192
chr3	115720001	116060000	chr3:11573-11606
chr3	119120001	120850000	chr3:11913-12085
chr3	121340001	124020000	chr3:12135-12402
chr3	12290001	13550000	chr3:1230-1355
chr3	124210001	126230000	chr3:12422-12623
chr3	126320001	126550000	chr3:12633-12655
chr3	126640001	127300000	chr3:12665-12730
chr3	127490001	130260000	chr3:12750-13026
chr3	130600001	131160000	chr3:13061-13116
chr3	131250001	131620000	chr3:13126-13162
chr3	132260001	132790000	chr3:13227-13279
chr3	133290001	133930000	chr3:13330-13393
chr3	134060001	135330000	chr3:13407-13533
chr3	136000001	137050000	chr3:13601-13705
chr3	138000001	138320000	chr3:13801-13832
chr3	138420001	138890000	chr3:13843-13889
chr3	139270001	139690000	chr3:13928-13969
chr3	140480001	141050000	chr3:14049-14105
chr3	14040001	16010000	chr3:1405-1601
chr3	141220001	144100000	chr3:14123-14410
chr3	146430001	146590000	chr3:14644-14659
chr3	148920001	149260000	chr3:14893-14926
chr3	149460001	150080000	chr3:14947-15008
chr3	150300001	150830000	chr3:15031-15083
chr3	151130001	151450000	chr3:15114-15145
chr3	152090001	152670000	chr3:15210-15267
chr3	153100001	153230000	chr3:15311-15323
chr3	154190001	154390000	chr3:15420-15439
chr3	155690001	156080000	chr3:15570-15608
chr3	156450001	157420000	chr3:15646-15742
chr3	158040001	158910000	chr3:15805-15891
chr3	159800001	160640000	chr3:15981-16064
chr3	150001	500000	chr3:16-50
chr3	161010001	161460000	chr3:16102-16146
chr3	16120001	16620000	chr3:1613-1662
chr3	167600001	168940000	chr3:16761-16894
chr3	16850001	17850000	chr3:1686-1785
chr3	169690001	170470000	chr3:16970-17047
chr3	170810001	171880000	chr3:17082-17188
chr3	171990001	172900000	chr3:17200-17290
chr3	175150001	175340000	chr3:17516-17534
chr3	176940001	177330000	chr3:17695-17733
chr3	178430001	180140000	chr3:17844-18014
chr3	180530001	180700000	chr3:18054-18070
chr3	180850001	181080000	chr3:18086-18108
chr3	182730001	184460000	chr3:18274-18446
chr3	184660001	185720000	chr3:18467-18572
chr3	185830001	187200000	chr3:18584-18720
chr3	189610001	190450000	chr3:18962-19045
chr3	191160001	191470000	chr3:19117-19147
chr3	193380001	193860000	chr3:19339-19386
chr3	194040001	194170000	chr3:19405-19417
chr3	194260001	194760000	chr3:19427-19476
chr3	195020001	198250000	chr3:19503-19825
chr3	19880001	20390000	chr3:1989-2039
chr3	23150001	24040000	chr3:2316-2404
chr3	25530001	25860000	chr3:2554-2586
chr3	27230001	27550000	chr3:2724-2755
chr3	28200001	28470000	chr3:2821-2847
chr3	29290001	29770000	chr3:2930-2977
chr3	3060001	3220000	chr3:307-322
chr3	32090001	32210000	chr3:3210-3221
chr3	32360001	33930000	chr3:3237-3393
chr3	36720001	37480000	chr3:3673-3748
chr3	37890001	38600000	chr3:3790-3860
chr3	38950001	39510000	chr3:3896-3951
chr3	40070001	40630000	chr3:4008-4063
chr3	41150001	42330000	chr3:4116-4233
chr3	4180001	5300000	chr3:419-530
chr3	42440001	42930000	chr3:4245-4293
chr3	43250001	43780000	chr3:4326-4378
chr3	43960001	44170000	chr3:4397-4417
chr3	44270001	46090000	chr3:4428-4609
chr3	46350001	46550000	chr3:4636-4655
chr3	46670001	50710000	chr3:4668-5071
chr3	51310001	53400000	chr3:5132-5340
chr3	53580001	53960000	chr3:5359-5396
chr3	56510001	56940000	chr3:5652-5694
chr3	57130001	58590000	chr3:5714-5859
chr3	62130001	62370000	chr3:6214-6237
chr3	63760001	64190000	chr3:6377-6419
chr3	66190001	66520000	chr3:6620-6652
chr3	67220001	67770000	chr3:6723-6777
chr3	68920001	69330000	chr3:6893-6933
chr3	71940001	73130000	chr3:7195-7313
chr3	75290001	75820000	chr3:7530-7582
chr3	81390001	81870000	chr3:8140-8187
chr3	8400001	10400000	chr3:841-1040
chr3	87950001	88240000	chr3:8796-8824
chr3	93920001	94190000	chr3:9393-9419
chr3	97730001	98050000	chr3:9774-9805
chr3	98180001	98960000	chr3:9819-9896
chr3	99730001	100840000	chr3:9974-10084
chr4	1	3600000	chr4:1-360
chr4	100940001	101400000	chr4:10095-10140
chr4	101760001	103270000	chr4:10177-10327
chr4	10340001	10840000	chr4:1035-1084
chr4	104400001	106430000	chr4:10441-10643
chr4	107510001	108240000	chr4:10752-10824
chr4	108430001	108770000	chr4:10844-10877
chr4	109320001	110260000	chr4:10933-11026
chr4	112060001	113860000	chr4:11207-11386
chr4	11330001	11470000	chr4:1134-1147
chr4	114540001	114760000	chr4:11455-11476
chr4	118070001	119680000	chr4:11808-11968
chr4	121580001	122450000	chr4:12159-12245
chr4	122700001	123500000	chr4:12271-12350
chr4	127610001	129210000	chr4:12762-12921
chr4	12850001	13710000	chr4:1286-1371
chr4	131670001	132140000	chr4:13168-13214
chr4	138090001	138500000	chr4:13810-13850
chr4	138900001	139800000	chr4:13891-13980
chr4	140250001	140780000	chr4:14026-14078
chr4	141950001	142640000	chr4:14196-14264
chr4	143040001	144160000	chr4:14305-14416
chr4	144630001	146610000	chr4:14464-14661
chr4	147420001	148180000	chr4:14743-14818
chr4	14860001	15140000	chr4:1487-1514
chr4	150180001	151940000	chr4:15019-15194
chr4	152070001	153830000	chr4:15208-15383
chr4	154170001	154640000	chr4:15418-15464
chr4	15430001	16380000	chr4:1544-1638
chr4	155280001	155440000	chr4:15529-15544
chr4	155540001	156020000	chr4:15555-15602
chr4	158100001	158350000	chr4:15811-15835
chr4	158550001	159460000	chr4:15856-15946
chr4	163030001	163270000	chr4:16304-16327
chr4	163380001	163670000	chr4:16339-16367
chr4	164760001	165480000	chr4:16477-16548
chr4	168110001	168550000	chr4:16812-16855
chr4	168790001	169940000	chr4:16880-16994
chr4	172870001	173670000	chr4:17288-17367
chr4	174160001	174440000	chr4:17417-17444
chr4	17410001	18070000	chr4:1742-1807
chr4	175600001	176460000	chr4:17561-17646
chr4	177240001	177700000	chr4:17725-17770
chr4	182650001	183070000	chr4:18266-18307
chr4	183240001	183820000	chr4:18325-18382
chr4	184020001	185850000	chr4:18403-18585
chr4	185990001	186330000	chr4:18600-18633
chr4	188680001	188830000	chr4:18869-18883
chr4	189640001	190210000	chr4:18965-19021
chr4	20650001	20800000	chr4:2066-2080
chr4	22320001	22780000	chr4:2233-2278
chr4	24430001	24670000	chr4:2444-2467
chr4	25060001	25510000	chr4:2507-2551
chr4	25620001	27080000	chr4:2563-2708
chr4	35920001	36380000	chr4:3593-3638
chr4	37340001	38230000	chr4:3735-3823
chr4	38380001	41310000	chr4:3839-4131
chr4	3870001	4920000	chr4:388-492
chr4	41860001	42720000	chr4:4187-4272
chr4	44610001	44820000	chr4:4462-4482
chr4	47380001	48990000	chr4:4739-4899
chr4	52670001	54200000	chr4:5268-5420
chr4	5330001	6390000	chr4:534-639
chr4	55270001	55630000	chr4:5528-5563
chr4	55760001	57140000	chr4:5577-5714
chr4	6500001	7150000	chr4:651-715
chr4	67320001	68090000	chr4:6733-6809
chr4	68210001	69160000	chr4:6822-6916
chr4	70530001	71140000	chr4:7054-7114
chr4	72880001	73780000	chr4:7289-7378
chr4	74060001	74480000	chr4:7407-7448
chr4	74870001	75230000	chr4:7488-7523
chr4	75370001	77250000	chr4:7538-7725
chr4	7700001	8610000	chr4:771-861
chr4	77500001	78220000	chr4:7751-7822
chr4	78470001	79030000	chr4:7848-7903
chr4	79840001	80240000	chr4:7985-8024
chr4	82200001	83660000	chr4:8221-8366
chr4	85450001	86160000	chr4:8546-8616
chr4	86530001	87580000	chr4:8654-8758
chr4	87840001	89250000	chr4:8785-8925
chr4	89780001	90000000	chr4:8979-9000
chr4	90100001	91000000	chr4:9011-9100
chr4	91200001	91430000	chr4:9121-9143
chr4	94130001	94750000	chr4:9414-9475
chr4	9420001	10200000	chr4:943-1020
chr4	98010001	100080000	chr4:9802-10008
chr5	90001	1920000	chr5:10-192
chr5	100330001	100630000	chr5:10034-10063
chr5	10030001	11180000	chr5:1004-1118
chr5	100720001	101030000	chr5:10073-10103
chr5	102700001	103340000	chr5:10271-10334
chr5	107160001	108430000	chr5:10717-10843
chr5	108680001	109470000	chr5:10869-10947
chr5	109640001	109920000	chr5:10965-10992
chr5	110990001	111800000	chr5:11100-11180
chr5	112130001	113280000	chr5:11214-11328
chr5	113450001	113650000	chr5:11346-11365
chr5	115100001	116920000	chr5:11511-11692
chr5	118790001	119620000	chr5:11880-11962
chr5	121940001	122130000	chr5:12195-12213
chr5	122700001	123080000	chr5:12271-12308
chr5	123280001	123660000	chr5:12329-12366
chr5	124580001	124810000	chr5:12459-12481
chr5	126360001	127120000	chr5:12637-12712
chr5	127440001	127630000	chr5:12745-12763
chr5	127850001	128380000	chr5:12786-12838
chr5	131070001	131830000	chr5:13108-13183
chr5	132130001	133270000	chr5:13214-13327
chr5	133620001	135080000	chr5:13363-13508
chr5	135270001	135480000	chr5:13528-13548
chr5	136010001	136230000	chr5:13602-13623
chr5	137570001	140880000	chr5:13758-14088
chr5	14060001	14950000	chr5:1407-1495
chr5	141200001	142480000	chr5:14121-14248
chr5	142770001	143490000	chr5:14278-14349
chr5	146030001	146570000	chr5:14604-14657
chr5	148280001	148500000	chr5:14829-14850
chr5	149280001	151900000	chr5:14929-15190
chr5	153930001	155050000	chr5:15394-15505
chr5	156810001	157900000	chr5:15682-15790
chr5	158640001	159650000	chr5:15865-15965
chr5	159920001	160660000	chr5:15993-16066
chr5	163320001	163590000	chr5:16333-16359
chr5	16370001	17440000	chr5:1638-1744
chr5	168120001	168670000	chr5:16813-16867
chr5	169540001	170420000	chr5:16955-17042
chr5	171290001	171490000	chr5:17130-17149
chr5	171780001	172400000	chr5:17179-17240
chr5	172640001	173370000	chr5:17265-17337
chr5	173560001	174020000	chr5:17357-17402
chr5	175840001	176700000	chr5:17585-17670
chr5	176820001	178360000	chr5:17683-17836
chr5	178540001	178970000	chr5:17855-17897
chr5	179460001	181490000	chr5:17947-18149
chr5	21280001	21670000	chr5:2129-2167
chr5	31310001	32800000	chr5:3132-3280
chr5	33320001	34330000	chr5:3333-3433
chr5	34660001	35290000	chr5:3467-3529
chr5	35570001	36330000	chr5:3558-3633
chr5	36560001	37940000	chr5:3657-3794
chr5	38840001	39330000	chr5:3885-3933
chr5	40560001	40960000	chr5:4057-4096
chr5	41640001	42050000	chr5:4165-4205
chr5	42420001	43800000	chr5:4243-4380
chr5	44660001	44930000	chr5:4467-4493
chr5	4890001	5580000	chr5:490-558
chr5	50270001	50900000	chr5:5028-5090
chr5	52730001	53160000	chr5:5274-5316
chr5	53530001	54450000	chr5:5354-5445
chr5	55180001	56100000	chr5:5519-5610
chr5	56770001	57330000	chr5:5678-5733
chr5	58940001	61580000	chr5:5895-6158
chr5	62220001	62720000	chr5:6223-6272
chr5	6240001	6860000	chr5:625-686
chr5	64660001	66260000	chr5:6467-6626
chr5	67120001	67260000	chr5:6713-6726
chr5	68140001	68370000	chr5:6815-6837
chr5	69020001	71770000	chr5:6903-7177
chr5	72080001	72500000	chr5:7209-7250
chr5	72760001	73100000	chr5:7277-7310
chr5	73390001	73990000	chr5:7340-7399
chr5	74570001	75050000	chr5:7458-7505
chr5	75220001	75790000	chr5:7523-7579
chr5	76160001	77190000	chr5:7617-7719
chr5	77340001	79830000	chr5:7735-7983
chr5	7750001	8090000	chr5:776-809
chr5	79920001	80980000	chr5:7993-8098
chr5	81150001	81810000	chr5:8116-8181
chr5	81910001	82620000	chr5:8192-8262
chr5	82950001	83620000	chr5:8296-8362
chr5	8360001	8520000	chr5:837-852
chr5	87180001	87480000	chr5:8719-8748
chr5	88120001	88460000	chr5:8813-8846
chr5	88600001	89510000	chr5:8861-8951
chr5	8940001	9600000	chr5:895-960
chr5	90340001	90880000	chr5:9035-9088
chr5	91250001	91560000	chr5:9126-9156
chr5	93500001	94180000	chr5:9351-9418
chr5	94310001	95130000	chr5:9432-9513
chr5	95380001	96220000	chr5:9539-9622
chr5	96330001	98000000	chr5:9634-9800
chr5	98730001	99020000	chr5:9874-9902
chr6	100420001	101000000	chr6:10043-10100
chr6	10480001	11860000	chr6:1049-1186
chr6	105050001	105560000	chr6:10506-10556
chr6	105940001	109910000	chr6:10595-10991
chr6	110000001	112170000	chr6:11001-11217
chr6	113510001	114080000	chr6:11352-11408
chr6	115850001	116820000	chr6:11586-11682
chr6	117370001	117830000	chr6:11738-11783
chr6	118300001	119750000	chr6:11831-11975
chr6	11990001	12380000	chr6:1200-1238
chr6	122330001	122840000	chr6:12234-12284
chr6	124880001	125370000	chr6:12489-12537
chr6	125700001	126520000	chr6:12571-12652
chr6	127170001	128520000	chr6:12718-12852
chr6	129410001	129750000	chr6:12942-12975
chr6	129990001	130500000	chr6:13000-13050
chr6	130770001	131300000	chr6:13078-13130
chr6	131530001	131730000	chr6:13154-13173
chr6	13180001	13850000	chr6:1319-1385
chr6	132260001	132570000	chr6:13227-13257
chr6	132670001	132880000	chr6:13268-13288
chr6	133920001	134080000	chr6:13393-13408
chr6	134870001	135660000	chr6:13488-13566
chr6	136170001	136950000	chr6:13618-13695
chr6	137620001	138130000	chr6:13763-13813
chr6	138240001	138520000	chr6:13825-13852
chr6	138640001	139520000	chr6:13865-13952
chr6	130001	750000	chr6:14-75
chr6	141650001	142270000	chr6:14166-14227
chr6	142710001	144900000	chr6:14272-14490
chr6	145350001	146010000	chr6:14536-14601
chr6	147120001	147640000	chr6:14713-14764
chr6	148330001	148590000	chr6:14834-14859
chr6	148700001	150020000	chr6:14871-15002
chr6	150590001	151540000	chr6:15060-15154
chr6	15230001	15690000	chr6:1524-1569
chr6	152920001	153130000	chr6:15293-15313
chr6	154100001	154580000	chr6:15411-15458
chr6	154670001	155450000	chr6:15468-15545
chr6	156610001	159110000	chr6:15662-15911
chr6	159590001	160200000	chr6:15960-16020
chr6	160930001	161290000	chr6:16094-16129
chr6	1600001	2480000	chr6:161-248
chr6	16090001	16790000	chr6:1610-1679
chr6	163370001	163630000	chr6:16338-16363
chr6	166120001	167210000	chr6:16613-16721
chr6	167800001	168040000	chr6:16781-16804
chr6	169430001	169840000	chr6:16944-16984
chr6	170230001	170760000	chr6:17024-17076
chr6	17540001	17860000	chr6:1755-1786
chr6	18080001	18320000	chr6:1809-1832
chr6	20030001	20260000	chr6:2004-2026
chr6	20370001	21250000	chr6:2038-2125
chr6	24350001	25660000	chr6:2436-2566
chr6	25920001	28510000	chr6:2593-2851
chr6	2690001	3330000	chr6:270-333
chr6	28830001	29000000	chr6:2884-2900
chr6	29550001	33820000	chr6:2956-3382
chr6	34160001	38910000	chr6:3417-3891
chr6	39090001	39240000	chr6:3910-3924
chr6	3930001	4180000	chr6:394-418
chr6	39810001	40050000	chr6:3982-4005
chr6	41000001	43820000	chr6:4101-4382
chr6	43940001	44490000	chr6:4395-4449
chr6	46080001	46210000	chr6:4609-4621
chr6	47450001	47670000	chr6:4746-4767
chr6	4770001	5800000	chr6:478-580
chr6	49400001	49530000	chr6:4941-4953
chr6	52230001	52710000	chr6:5224-5271
chr6	52950001	53390000	chr6:5296-5339
chr6	53780001	53950000	chr6:5379-5395
chr6	56410001	57690000	chr6:5642-5769
chr6	57830001	57960000	chr6:5784-5796
chr6	6100001	6740000	chr6:611-674
chr6	63200001	63840000	chr6:6321-6384
chr6	69570001	70970000	chr6:6958-7097
chr6	7080001	7490000	chr6:709-749
chr6	71210001	71390000	chr6:7122-7139
chr6	72530001	73930000	chr6:7254-7393
chr6	75130001	76010000	chr6:7514-7601
chr6	7800001	8140000	chr6:781-814
chr6	78770001	79720000	chr6:7878-7972
chr6	79880001	80530000	chr6:7989-8053
chr6	81450001	81840000	chr6:8146-8184
chr6	82070001	82420000	chr6:8208-8242
chr6	82800001	83490000	chr6:8281-8349
chr6	83780001	84290000	chr6:8379-8429
chr6	85290001	85930000	chr6:8530-8593
chr6	87080001	87960000	chr6:8709-8796
chr6	88070001	88280000	chr6:8808-8828
chr6	88470001	90110000	chr6:8848-9011
chr6	95490001	95670000	chr6:9550-9567
chr6	96390001	97370000	chr6:9640-9737
chr6	99250001	99680000	chr6:9926-9968
chr7	101800001	103420000	chr7:10181-10342
chr7	104640001	105720000	chr7:10465-10572
chr7	106030001	106350000	chr7:10604-10635
chr7	107110001	108620000	chr7:10712-10862
chr7	10870001	11230000	chr7:1088-1123
chr7	110650001	111590000	chr7:11066-11159
chr7	112170001	112530000	chr7:11218-11253
chr7	112710001	112990000	chr7:11272-11299
chr7	114870001	115120000	chr7:11488-11512
chr7	116100001	116300000	chr7:11611-11630
chr7	116810001	117350000	chr7:11682-11735
chr7	118130001	118280000	chr7:11814-11828
chr7	120220001	121020000	chr7:12023-12102
chr7	121250001	121450000	chr7:12126-12145
chr7	122300001	122720000	chr7:12231-12272
chr7	123480001	123900000	chr7:12349-12390
chr7	124780001	125070000	chr7:12479-12507
chr7	12480001	12720000	chr7:1249-1272
chr7	127300001	131580000	chr7:12731-13158
chr7	132720001	134710000	chr7:13273-13471
chr7	134900001	135760000	chr7:13491-13576
chr7	135860001	136290000	chr7:13587-13629
chr7	1350001	3100000	chr7:136-310
chr7	137350001	138050000	chr7:13736-13805
chr7	138810001	141060000	chr7:13882-14106
chr7	141440001	141850000	chr7:14145-14185
chr7	142740001	143030000	chr7:14275-14303
chr7	143160001	143950000	chr7:14317-14395
chr7	144110001	144850000	chr7:14412-14485
chr7	148650001	151680000	chr7:14866-15168
chr7	152000001	152930000	chr7:15201-15293
chr7	154810001	155380000	chr7:15482-15538
chr7	155540001	155840000	chr7:15555-15584
chr7	156540001	157590000	chr7:15655-15759
chr7	158550001	159010000	chr7:15856-15901
chr7	16580001	16750000	chr7:1659-1675
chr7	17130001	17440000	chr7:1714-1744
chr7	17730001	17980000	chr7:1774-1798
chr7	19850001	20470000	chr7:1986-2047
chr7	21370001	23770000	chr7:2138-2377
chr7	24540001	25230000	chr7:2455-2523
chr7	25910001	26450000	chr7:2592-2645
chr7	27040001	27190000	chr7:2705-2719
chr7	27420001	27950000	chr7:2743-2795
chr7	29850001	30970000	chr7:2986-3097
chr7	32420001	33670000	chr7:3243-3367
chr7	34290001	35150000	chr7:3430-3515
chr7	35570001	36030000	chr7:3558-3603
chr7	36130001	37460000	chr7:3614-3746
chr7	37650001	38460000	chr7:3766-3846
chr7	38640001	38940000	chr7:3865-3894
chr7	39500001	40220000	chr7:3951-4022
chr7	42830001	43040000	chr7:4284-4304
chr7	420001	1240000	chr7:43-124
chr7	43500001	45270000	chr7:4351-4527
chr7	45540001	46000000	chr7:4555-4600
chr7	4570001	7320000	chr7:458-732
chr7	47870001	48150000	chr7:4788-4815
chr7	50210001	50550000	chr7:5022-5055
chr7	54700001	54810000	chr7:5471-5481
chr7	55090001	56400000	chr7:5510-5640
chr7	64280001	67400000	chr7:6429-6740
chr7	72530001	73860000	chr7:7254-7386
chr7	74030001	76720000	chr7:7404-7672
chr7	7480001	8250000	chr7:749-825
chr7	76910001	78020000	chr7:7692-7802
chr7	86770001	87640000	chr7:8678-8764
chr7	87760001	88300000	chr7:8777-8830
chr7	90120001	91310000	chr7:9013-9131
chr7	91770001	92920000	chr7:9178-9292
chr7	93040001	93400000	chr7:9305-9340
chr7	93860001	94080000	chr7:9387-9408
chr7	94470001	94730000	chr7:9448-9473
chr7	97810001	98450000	chr7:9782-9845
chr7	98820001	101370000	chr7:9883-10137
chr8	10040001	10590000	chr8:1005-1059
chr8	101610001	103520000	chr8:10162-10352
chr8	104210001	104640000	chr8:10422-10464
chr8	106500001	106830000	chr8:10651-10683
chr8	10690001	12800000	chr8:1070-1280
chr8	108130001	108560000	chr8:10814-10856
chr8	108820001	109660000	chr8:10883-10966
chr8	116580001	116970000	chr8:11659-11697
chr8	117480001	117590000	chr8:11749-11759
chr8	117740001	118990000	chr8:11775-11899
chr8	119490001	120070000	chr8:11950-12007
chr8	120330001	120850000	chr8:12034-12085
chr8	122740001	123880000	chr8:12275-12388
chr8	124250001	124730000	chr8:12426-12473
chr8	124900001	125490000	chr8:12491-12549
chr8	127070001	128200000	chr8:12708-12820
chr8	129150001	129580000	chr8:12916-12958
chr8	129770001	130440000	chr8:12978-13044
chr8	132710001	132910000	chr8:13272-13291
chr8	133180001	133610000	chr8:13319-13361
chr8	134190001	134870000	chr8:13420-13487
chr8	135540001	135650000	chr8:13555-13565
chr8	136500001	136670000	chr8:13651-13667
chr8	139690001	141570000	chr8:13970-14157
chr8	142210001	145090000	chr8:14222-14509
chr8	1460001	2020000	chr8:147-202
chr8	17010001	17370000	chr8:1702-1737
chr8	17530001	17710000	chr8:1754-1771
chr8	17850001	18250000	chr8:1786-1825
chr8	19310001	19470000	chr8:1932-1947
chr8	19750001	19910000	chr8:1976-1991
chr8	20150001	20290000	chr8:2016-2029
chr8	21840001	23690000	chr8:2185-2369
chr8	2470001	3010000	chr8:248-301
chr8	25180001	25600000	chr8:2519-2560
chr8	26240001	26710000	chr8:2625-2671
chr8	27200001	29850000	chr8:2721-2985
chr8	29970001	31250000	chr8:2998-3125
chr8	33290001	33630000	chr8:3330-3363
chr8	37380001	37540000	chr8:3739-3754
chr8	37650001	39190000	chr8:3766-3919
chr8	30001	790000	chr8:4-79
chr8	41420001	43290000	chr8:4143-4329
chr8	47080001	48170000	chr8:4709-4817
chr8	51710001	52030000	chr8:5172-5203
chr8	52540001	52790000	chr8:5255-5279
chr8	53610001	54240000	chr8:5362-5424
chr8	55630001	56290000	chr8:5564-5629
chr8	57970001	59250000	chr8:5798-5925
chr8	60350001	61800000	chr8:6036-6180
chr8	62640001	63340000	chr8:6265-6334
chr8	6320001	6800000	chr8:633-680
chr8	64510001	64940000	chr8:6452-6494
chr8	65520001	67460000	chr8:6553-6746
chr8	69580001	70820000	chr8:6959-7082
chr8	71730001	72280000	chr8:7174-7228
chr8	72920001	74140000	chr8:7293-7414
chr8	74230001	74640000	chr8:7424-7464
chr8	75330001	75640000	chr8:7534-7564
chr8	76650001	77100000	chr8:7666-7710
chr8	78450001	79050000	chr8:7846-7905
chr8	79680001	80680000	chr8:7969-8068
chr8	80900001	81370000	chr8:8091-8137
chr8	81490001	81910000	chr8:8150-8191
chr8	8220001	9210000	chr8:823-921
chr8	85030001	85540000	chr8:8504-8554
chr8	86290001	86670000	chr8:8630-8667
chr8	89490001	90140000	chr8:8950-9014
chr8	90510001	90720000	chr8:9052-9072
chr8	90850001	91250000	chr8:9086-9125
chr8	93620001	95380000	chr8:9363-9538
chr8	9510001	9850000	chr8:952-985
chr8	96150001	96410000	chr8:9616-9641
chr8	97560001	101300000	chr8:9757-10130
chr9	1	570000	chr9:1-57
chr9	101340001	101610000	chr9:10135-10161
chr9	104690001	104830000	chr9:10470-10483
chr9	105220001	105830000	chr9:10523-10583
chr9	108810001	109200000	chr9:10882-10920
chr9	109950001	110330000	chr9:10996-11033
chr9	111300001	113650000	chr9:11131-11365
chr9	114170001	114710000	chr9:11418-11471
chr9	116340001	116760000	chr9:11635-11676
chr9	120290001	121530000	chr9:12030-12153
chr9	121950001	122500000	chr9:12196-12250
chr9	122730001	126010000	chr9:12274-12601
chr9	126770001	129240000	chr9:12678-12924
chr9	129480001	134210000	chr9:12949-13421
chr9	135760001	137960000	chr9:13577-13796
chr9	138100001	138350000	chr9:13811-13835
chr9	14060001	14340000	chr9:1407-1434
chr9	14510001	15030000	chr9:1452-1503
chr9	15120001	16060000	chr9:1513-1606
chr9	1760001	2280000	chr9:177-228
chr9	18970001	19550000	chr9:1898-1955
chr9	20270001	21480000	chr9:2028-2148
chr9	21760001	22150000	chr9:2177-2215
chr9	2420001	2920000	chr9:243-292
chr9	26760001	27140000	chr9:2677-2714
chr9	27270001	27620000	chr9:2728-2762
chr9	3170001	6110000	chr9:318-611
chr9	32330001	32660000	chr9:3234-3266
chr9	32840001	34750000	chr9:3285-3475
chr9	34880001	38090000	chr9:3489-3809
chr9	38350001	38670000	chr9:3836-3867
chr9	39730001	41820000	chr9:3974-4182
chr9	42530001	42850000	chr9:4254-4285
chr9	6260001	7250000	chr9:627-725
chr9	62790001	64080000	chr9:6280-6408
chr9	64590001	65000000	chr9:6460-6500
chr9	65120001	66400000	chr9:6513-6640
chr9	68590001	69390000	chr9:6860-6939
chr9	70150001	70450000	chr9:7016-7045
chr9	71630001	72410000	chr9:7164-7241
chr9	74900001	75210000	chr9:7491-7521
chr9	76350001	76690000	chr9:7636-7669
chr9	77150001	77470000	chr9:7716-7747
chr9	78160001	78410000	chr9:7817-7841
chr9	79560001	79750000	chr9:7957-7975
chr9	83490001	84070000	chr9:8350-8407
chr9	85500001	86410000	chr9:8551-8641
chr9	87460001	87760000	chr9:8747-8776
chr9	89210001	89570000	chr9:8922-8957
chr9	91120001	91450000	chr9:9113-9145
chr9	91970001	93190000	chr9:9198-9319
chr9	93330001	93720000	chr9:9334-9372
chr9	94010001	94580000	chr9:9402-9458
chr9	94690001	95560000	chr9:9470-9556
chr9	95770001	96090000	chr9:9578-9609
chr9	96270001	97080000	chr9:9628-9708
chr9	97170001	98270000	chr9:9718-9827
chr9	98710001	98870000	chr9:9872-9887
chr9	99050001	99350000	chr9:9906-9935
chr9	99770001	100580000	chr9:9978-10058
