# Supplementary material for: Transcription factor expression is the main determinant of variability in gene co‐activity
Source: Mol Syst Biol. 2023 May 9;19(7):e11392. doi: 10.15252/msb.202211392 (PMC10333863; doi:10.15252/msb.202211392)
Supplement: Supplementary file 5 — Dataset EV3 [file MSB-19-e11392-s006.xlsx]

## Sheet: Description
Dataset EV3
Genomic locations of variable co-activity domains. Columns include chromosome, start, end and domain identifier (consisting of chromosome and range in 10 kb bins), and the mean co-activity score of the domain in a separate column for each individual.

## Sheet: Dataset EV3
chr	start	end	domain	GM06985	GM06986	GM06989	GM07037	GM07048	GM07051	GM07056	GM07346	GM07347	GM07357	GM10847	GM10851	GM11830	GM11832	GM11840	GM11843	GM11881	GM11892	GM11894	GM11918	GM11920	GM11930	GM11931	GM11992	GM11993	GM11995	GM12005	GM12006	GM12043	GM12044	GM12058	GM12144	GM12154	GM12155	GM12156	GM12234	GM12249	GM12275	GM12283	GM12286	GM12340	GM12341	GM12342	GM12347	GM12383	GM12400
chr1	108120001	108490000	chr1:10813-10849	-0.055	0.559	-0.657	-0.542	-0.747	-0.641	-0.669	-0.454	-0.173	-0.154	0.034	-0.433	-1.056	-0.002	0.564	-0.039	0.381	-0.112	-0.265	-0.261	-0.477	-1.27	-1.013	2.16	0.197	-0.485	-0.55	-0.299	-0.179	-0.6	-0.132	-0.65	-0.157	-1.019	-0.751	-0.431	-0.599	-0.43	-0.628	0.257	1.975	2.102	0.21	-1.148	-0.931	-0.834
chr1	153220001	153360000	chr1:15323-15336	0.376	2.079	1.515	1.627	0.215	0.468	1.736	0.942	1.33	0.057	0.112	0.919	1.37	1.14	1.094	1.272	0.394	0.362	0.454	1.454	0.806	0.491	-0.133	0.351	0.679	1.397	0.684	1.166	0.335	0.211	1.596	1.283	0.919	0.705	0.1	1.036	0.146	0.501	0.889	1.598	1.462	-0.226	1.464	-0.407	0.687	0.683
chr1	174320001	174670000	chr1:17433-17467	2.073	1.919	0.679	1.048	2.033	2.169	2.95	0.534	1.652	1.601	1.679	1.794	1.189	1.049	0.649	2.399	2.193	2.939	0.969	2.161	1.468	3.233	3.363	1.439	0.829	2.297	2.315	0.428	0.97	0.703	1.053	0.841	1.505	1.282	2.168	2.058	2.273	2.315	1.497	1.948	1.588	3.334	2.341	2.862	2.842	1.62
chr1	178560001	178920000	chr1:17857-17892	-0.91	-1.637	1.128	0.394	1.219	1.099	-0.941	-0.459	0.736	-0.015	0.45	0.467	1.04	0.889	0.132	0.255	1.244	1.616	0.055	1.065	0	1.004	0.518	0.611	1.086	0.099	-1.187	-0.102	0.746	-0.555	-1.992	0.245	-0.158	0.949	0.761	0.52	-0.646	1.732	0.34	0.13	-0.637	1.219	-0.552	0.652	0.271	-0.13
chr1	187330001	187490000	chr1:18734-18749	-0.01	-2.51	-0.933	-2.543	-1.959	-0.71	0.725	-2.508	0.31	-0.049	-0.248	-0.018	-0.067	-0.046	-2.345	0.239	0.035	-0.567	-0.078	-2.566	-0.127	0.133	0.021	-0.167	0.72	-1.273	0.457	0.935	-0.895	0.274	0.709	-0.543	-2.731	-1.53	-1.523	-1.53	0.082	-2.051	0.262	-2.479	-1.828	-2.761	-2.68	-1.829	-2.249	-2.572
chr1	197510001	197770000	chr1:19752-19777	0.398	0.56	-0.921	0.178	-0.127	1.094	-0.961	0.816	1.058	1.65	0.192	-0.72	0.426	0.179	-1.136	0.854	0.947	-0.144	0.307	-0.754	0.248	0.483	-1.125	-0.486	-0.714	0.119	1.118	-0.396	-0.24	0.425	0.919	0.868	-0.48	0.861	-0.741	0.334	0.674	1.018	-0.053	0.046	0.5	-0.324	1.554	1.442	0.793	-1.035
chr1	198840001	198950000	chr1:19885-19895	0.702	0.458	0.82	1.573	1.722	0.277	0.433	0.773	1.894	-0.277	-0.473	1.015	0.248	0.424	0.804	0.516	1.44	0.792	0.137	1.335	0.044	0.562	-0.316	-0.694	0.8	1.389	0.044	-0.214	0.915	-0.495	0.76	0.227	1.101	0.62	-0.275	1.61	0.112	0.96	0.214	0.394	-0.38	1.032	0.644	0.642	0.438	-0.001
chr1	214350001	214470000	chr1:21436-21447	0.25	-0.021	2.362	1.647	1.676	0.98	0.423	2.26	2.151	0.525	0.326	1.016	2.456	2.307	1.644	0.562	1.855	0.661	1.286	3.284	0.695	1.095	0.117	0.49	1.842	1.83	-0.281	2.511	1.291	0.916	0.103	1.335	1.235	1.073	0.994	2.318	0.261	1.088	1.921	0.52	0.884	0.408	1.296	-0.289	1.087	0.692
chr1	220550001	220850000	chr1:22056-22085	-0.996	1.527	0.082	0.27	-0.286	0.609	1.673	-0.854	-0.851	-0.025	1.424	-0.64	-0.537	0.104	-0.983	0.791	1.341	0.012	1.36	-0.579	1.378	-0.432	0.839	-0.138	-0.807	1.091	1.619	-0.251	-0.774	-0.796	1.559	1.037	0.982	0.914	-0.953	-0.618	0.428	-1.619	0.1	1.322	-0.131	-1.9	1.241	-1.082	1.426	0.356
chr1	226980001	227330000	chr1:22699-22733	-0.776	0.476	2.642	2.373	0.558	-0.266	0.071	2.471	3.543	-0.611	0.884	0.612	2.198	1.085	2.423	-1.368	-0.366	-1.296	1.515	2.692	0.027	-1.181	-0.944	-0.673	2.535	-0.232	-1.247	0.893	2.539	0.194	-1.304	1.903	2.329	2.671	0.694	2.377	-0.44	2.462	-1.413	-0.511	0.071	-1.378	0.176	-0.828	1.071	-0.747
chr1	231690001	231830000	chr1:23170-23183	-1.681	-0.672	-0.744	-2.537	0.055	-1.868	-1.244	-1.937	-1.884	-1.342	-0.662	-1.54	-2.404	-2.08	-1.858	0.623	-2.037	-1.149	-1.744	-1.982	-1.616	-1.137	-0.199	-0.683	-1.024	-1.137	-2.018	-1.217	-0.861	-1.458	-2.293	-1.511	0.305	-1.317	-0.711	0.311	0.321	-2.586	0.083	-1.063	-1.474	-1.585	-0.601	0.788	-2.159	0.387
chr1	31440001	31580000	chr1:3145-3158	-0.672	1.003	2.143	2.37	2.131	1.24	0.777	2.278	2.169	1.147	0.93	1.149	2.555	2.817	2.281	0.857	2.339	0.312	1.861	2.374	-0.023	-0.247	0.232	0.275	2.464	2.003	-0.507	2.289	2.461	0.296	2.293	2.073	1.844	2.292	1.321	2.582	0.584	2.209	0.498	0.947	1.533	0.605	1.805	0.263	1.543	1.833
chr1	93570001	93690000	chr1:9358-9369	0.606	1.761	0.905	0.884	0.94	1.796	1.79	1.878	1.714	1.116	1.135	0.599	1.285	1.818	0.945	1.698	1.798	0.904	0.588	0.74	0.802	2.097	1.098	0.986	0.944	1.6	1.635	0.702	1.073	1.095	0.119	1.607	1.159	1.387	1.41	1.042	1.463	1.923	1.339	0.582	0.795	1.337	1.473	0.859	1.559	0.676
chr1	97250001	97880000	chr1:9726-9788	1.147	0.91	0.882	-0.702	1.713	1.217	1.178	1.351	1.851	1.104	0.118	1.226	0.815	0.518	-0.076	1.429	1.851	1.055	1.074	1.573	0.621	2.108	-0.426	-1.306	-0.737	0.597	1.576	-0.894	1.163	-1.327	1.135	-0.7	0.759	0.567	1.214	1.12	0.789	-1.348	1.109	-0.012	1.059	2.145	-0.442	-0.829	0.732	0.814
chr10	114190001	114360000	chr10:11420-11436	0.378	0.063	0.592	0.197	0.962	1.116	0.817	0.201	0.612	1.135	0.135	1.145	1.138	0.521	-0.409	0.406	-0.206	0.422	-0.324	-0.087	1.004	1.327	1.212	1.155	0.348	0.286	1.194	0.11	-0.102	1.349	2.01	1.114	2.453	0.208	0.564	-0.43	0.635	0.466	1.256	0.303	3.251	0.955	0.714	-0.137	1.271	0.79
chr10	116820001	117010000	chr10:11683-11701	0.328	0.05	1.803	0.794	-0.421	0.555	0.376	0.239	1.573	0.41	1.28	0.304	1.392	-0.107	-0.314	2.021	0.048	-0.228	-0.232	-0.944	1.455	2.023	-0.721	-0.508	0.09	-0.229	-0.367	2.005	-0.198	0.4	-1.572	0.537	0.054	0.465	-0.49	0.782	2.682	0.475	0.403	2.057	0.429	1.468	-0.958	2.193	1.41	-0.743
chr10	132390001	132600000	chr10:13240-13260	1.102	1.813	0.916	1.668	1.674	0.274	0.994	0.923	2.047	0.345	1.687	1.139	1.132	1.049	1.602	0.952	2.981	0.955	1.174	1.243	0.719	1.188	1.359	1.095	0.864	1.324	0.265	0.764	0.821	0.946	1.035	0.193	1.275	0.701	1.884	1.872	0.752	0.899	1.739	1.314	0.082	0.778	1.048	1.8	1.335	1.671
chr10	13700001	14050000	chr10:1371-1405	2.651	1.897	-0.49	0.882	2.066	1.633	3.447	1.962	1.554	2.417	1.467	1.97	1.239	0.112	0.268	3.132	1.532	3.982	1.129	-0.546	1.4	2.081	2.141	1.432	0.77	-0.541	1.749	-0.466	1.021	3.223	3.226	0.677	0.945	0.901	1.277	-0.471	2.257	-0.481	0.706	2.141	2.629	2.118	2.581	3.144	2.483	0.277
chr10	24830001	24960000	chr10:2484-2496	1.463	1.797	0.773	1.432	0.771	0.793	2.229	2.297	1.504	1.421	0.045	0.925	0.426	0.529	1.427	1.18	1.858	0.196	1.735	1.31	-0.684	-0.564	-0.107	1.19	1.112	1.416	0.762	1.585	1.857	1.694	3.04	1.651	1.847	2.087	-0.121	1.931	1.037	0.651	1.048	1.566	0.848	0.993	1.569	-1.203	0.233	-0.032
chr10	29480001	29590000	chr10:2949-2959	0.213	0.299	2.343	0.91	2.235	1.31	0.545	1.882	2.399	0.141	0.99	0.502	2.501	1.486	0.424	-0.022	2.197	-0.473	0.898	1.314	0.579	0.435	0.164	-0.102	1.943	0.747	-0.117	1.926	1.559	0.712	-1.772	-0.127	0.636	1.226	0.376	0.964	0.441	1.727	0.266	0.781	0.268	-0.207	0.012	-0.592	0.707	-0.382
chr10	34100001	34830000	chr10:3411-3483	-0.13	0.709	1.774	1.431	1.783	0.564	0.679	1.228	2.455	-0.363	0.863	0.697	1.836	1.121	1.417	0.622	1.492	0.31	0.769	2.866	0.335	1.22	1.641	-0.058	1.366	1.287	0.094	1.169	1.379	1.158	0.879	1.054	1.328	1.245	0.295	2.41	0.307	1.148	0.489	-0.217	0.255	1.124	0.551	1.461	1.239	0.618
chr10	63280001	63520000	chr10:6329-6352	1.397	1.059	0.845	0.43	1.262	0.945	2.814	0.692	2.009	1.328	1.004	0.784	0.95	0.64	0.716	2.078	1.934	2.735	0.44	2.198	0.447	2.476	2.692	0.907	0.739	1.62	1.022	0.512	0.506	0.673	1.204	0.702	0.723	1.085	1.632	2.384	1.983	1.743	1.008	1.254	0.574	2.78	1.034	2.583	1.814	1.008
chr10	6320001	6490000	chr10:633-649	0.264	1.489	1.28	1.257	0.146	0.525	0.768	1.078	0.595	1.118	0.635	0.146	0.687	0.831	1.226	0.509	0.654	1.143	1.027	1.364	0.529	0.309	-0.299	-0.566	0.353	-0.373	-0.315	-0.12	0.169	1.565	2.538	-0.503	-0.355	0.181	0.323	0.342	-0.605	1.081	0.775	0.316	-1.119	0.517	0.383	0.283	0.281	0.234
chr10	74380001	74520000	chr10:7439-7452	2.272	1.475	1.153	1.09	1.206	1.722	3.377	1.267	2.878	1.885	1.532	1.914	1.101	1.01	1.144	2.889	1.731	3.099	0.958	2.597	1.361	2.436	2.824	0.76	0.946	1.921	1.428	0.716	0.962	1.452	1.205	0.727	1.256	1.156	2.017	2.511	2.171	1.965	1.469	1.513	1.422	3.122	2.071	2.664	2.02	1.398
chr10	75370001	75650000	chr10:7538-7565	-1.847	-1.652	0.025	0.401	0.54	-0.936	1.457	0.516	1.042	-1.535	-0.971	-0.239	0.956	0.354	1.246	0.26	0.367	-0.754	-0.035	1.685	-1.414	-1.738	-0.705	-1.037	-0.063	0.866	-1.407	-0.696	0.583	-1.219	-2.236	-0.124	-0.157	0.465	-0.373	2.066	-0.987	0.666	-1.952	-0.92	-0.157	-0.123	-0.089	-2.293	-0.698	-0.315
chr10	76860001	77210000	chr10:7687-7721	2.085	1.267	0.79	-0.503	-0.151	1.256	2.123	1.457	1.403	1.803	-0.356	-0.656	1.116	0.399	-1.163	-0.084	1.591	-0.629	0.312	-0.289	0.362	1.109	-0.758	-0.069	-0.301	0.63	-0.277	-0.742	-0.464	1.264	3.083	0.69	-0.072	-1.296	-0.365	-1.266	-1.261	1.655	0.592	-1.038	1.772	1.69	3.016	-0.589	2.38	-0.833
chr11	10300001	10420000	chr11:1031-1042	1.014	1.266	1.924	2.142	3.468	2.419	2.222	-0.159	0.58	2.676	2.22	1.409	2.534	2.717	2.17	3.109	2.271	2.664	2.294	2.983	2.168	2.754	1.881	2.077	2.391	1.594	2.662	1.184	1.275	2.099	-0.042	2.186	1.683	1.722	2.604	2.733	1.843	2.272	2.498	2.508	0.921	2.757	1.115	3.528	1.838	2.395
chr11	109790001	110120000	chr11:10980-11012	1.375	1.361	2.165	1.46	2.873	2.249	2.013	1.357	2.587	2.772	2.164	2.257	2.244	1.515	1.303	2.451	2.697	2.788	1.677	1	1.877	1.953	2.128	1.287	1.127	1.002	1.295	1.462	0.92	1.363	1.13	1.846	0.883	1.467	2.013	1.298	1.991	3.107	1.473	2.972	1.194	3.16	0.722	2.372	2.527	1.756
chr11	116970001	117080000	chr11:11698-11708	2.536	1.969	1.509	1.705	1.47	1.923	3.894	2.203	2.767	2.296	1.491	2.27	1.731	1.572	1.853	2.769	2.687	3.675	1.382	2.81	1.533	3.043	2.837	1.695	1.836	2.533	1.76	1.227	1.413	2.245	1.922	1.655	1.5	2.09	2.161	2.937	2.5	2.453	2.089	1.812	1.933	3.733	2.449	2.57	2.832	2.001
chr11	117460001	117830000	chr11:11747-11783	-0.207	0.262	2.021	1.21	1.302	1.048	-0.052	0.486	1.244	0.447	0.322	0.265	1.395	1.285	1.284	-0.408	1.943	1.228	0.493	2.062	-0.09	-0.446	0.065	-0.114	1.157	0.41	-0.706	0.65	1.515	0.141	0.485	1.123	0.567	1.247	0.221	1.105	0.075	0.961	-0.086	0.278	-0.277	-0.315	0.301	0.625	1.384	0.417
chr11	122760001	122980000	chr11:12277-12298	0.797	2.45	0.803	0.829	1.565	0.769	-0.44	2.416	0.309	1.358	2.024	1.142	1.272	0.102	0.669	1.483	1.63	1.411	0.95	-0.402	2.253	2.398	2.633	2.228	0.231	1.408	2.447	1.038	0.47	1.979	2.848	1.502	1.222	1.479	0.813	1.468	2.35	0.743	1.824	1.85	1.654	1.679	1.502	1.918	1.161	1.48
chr11	12860001	13020000	chr11:1287-1302	-1.567	0.567	-0.331	-0.255	-0.395	0.093	0.654	-1.5	-0.029	-1.283	-0.065	-0.314	0.56	-0.996	-1.065	-0.205	-0.583	-1.278	-0.448	-0.62	0.135	0.706	-1.652	-0.542	-1.384	0.313	-0.003	-0.228	-0.774	-0.498	0.775	-0.279	-1.294	-0.197	-0.98	-0.363	0.485	-0.527	0.62	0.522	1.072	-0.105	0.025	-1.288	-0.415	-0.363
chr11	14550001	14960000	chr11:1456-1496	-0.37	1.231	1.854	0.624	2.315	1.477	1.15	-0.357	0.65	1.011	1.18	0.524	0.431	0.31	0.19	0.492	1.22	-0.407	0.201	0.327	1.982	0.433	1.358	0.538	0.435	1.028	1.453	1.807	1.246	-0.661	0.452	0.269	1.794	1.121	0.44	0.589	1.459	-0.042	1.075	1.638	-0.163	0.102	-0.351	0.974	0.012	0.522
chr11	22660001	22820000	chr11:2267-2282	1.915	1.807	3.427	3.401	2.393	1.328	2.278	3.551	3.527	3.022	1.742	1.594	3.244	3.532	3.237	1.154	3.003	0.88	2.258	3.978	1.47	1.268	0.632	0.507	3.204	3.95	1.422	3.51	3.568	2.082	3.072	3.029	3.571	3	1.599	3.984	1.386	2.27	0.481	2.378	0.685	1.256	3.032	0.757	1.587	1.635
chr11	33400001	33680000	chr11:3341-3368	1.301	2.392	1.344	1.684	2.144	1.323	3.211	1.782	1.199	1.715	1.607	2.709	1.475	0.572	1.451	2.531	1.789	2.953	2.203	0.433	2.367	2.985	2.457	2.131	1.168	0.547	2.082	0.707	0.861	3.091	3.833	1.892	1.818	1.502	2.261	1.708	2.607	1.564	1.793	2.274	2.164	2.309	2.385	2.705	2.513	1.65
chr11	6970001	7150000	chr11:698-715	0.499	0.157	1.207	1.12	0.734	0.835	0.787	0.987	1.54	1.099	0.773	-0.093	0.91	0.517	0.618	-0.208	1.144	1.359	0.563	-0.001	1.51	0.623	0.37	-0.31	0.45	1.128	0.368	0.915	0.868	0.903	1.144	1.018	1.02	0.467	1.725	0.505	0.517	1.554	0.989	0.503	0.9	0.359	1.087	0.866	1.006	0.683
chr11	94750001	94900000	chr11:9476-9490	0.216	0.194	1.456	1.916	0.187	0.076	-0.144	0.692	1.642	0.181	0.215	-1.158	1.239	1.263	1.506	-0.949	1.588	-1.429	0.903	1.911	-0.501	-1.249	-1.391	-1.13	1.293	1.454	0.678	1.886	2.291	-0.658	-1.827	1.113	1.333	1.592	0.754	1.829	-0.225	0.772	-0.268	0.231	-0.645	-1.98	1.193	0.045	1.442	0.257
chr12	104470001	104720000	chr12:10448-10472	0.424	0.41	0.28	0.322	0.462	0.592	2.12	0.105	2.006	-0.407	0.398	0.587	0.159	-0.447	-0.038	1.121	1.437	1.829	-0.372	1.568	-0.005	1.832	1.535	0.21	-0.328	1.099	-0.208	-0.014	0.459	-0.465	-0.291	-0.249	0.127	0.177	0.872	1.529	1.461	1.248	0.021	0.382	0.353	1.901	0.503	1.864	1.534	0.004
chr12	12920001	13030000	chr12:1293-1303	0.074	0.344	0.867	0.299	-0.057	0.266	0.445	1.774	0.617	1.086	0.517	0.521	0.91	-0.111	1.765	0.717	2.302	0.763	1.017	0.166	1.345	-0.49	1.705	-0.288	-0.291	0.575	1.631	1.747	1.579	0.49	0.54	-0.161	2.593	2.234	1.944	0.052	1.455	-0.403	0.105	1.897	2.263	-0.402	-0.358	0.363	1.888	1.975
chr12	130380001	130560000	chr12:13039-13056	2.231	2.662	1.295	0.444	1.62	0.532	3.185	-0.539	0.717	2.416	0.436	1.933	1.855	-0.345	-0.12	0.956	-1.476	1.942	0.536	0.921	1.621	2.623	1.068	1.161	0.387	0.356	0.394	-1.017	0.66	2.397	3.098	-0.066	0.928	0.608	0.523	0.621	-0.253	-0.329	2.169	-0.453	2.326	1.221	1.618	0.106	1.584	1.154
chr12	130960001	131140000	chr12:13097-13114	-0.454	1.002	1.963	1.587	0.045	0.595	0.66	0.337	0.512	0.806	0.982	1.849	1.56	0.445	1.726	0.579	1.158	1.132	0.956	1.456	1.344	1.179	1.532	0.845	1.811	0.643	0.559	-0.343	0.346	0.645	2.114	-0.323	0.823	1.055	0.495	1.308	-0.378	1.374	1.288	1.652	2.341	0.423	0.74	1.707	0.38	0.658
chr12	16490001	16950000	chr12:1650-1695	0.748	-0.317	1.33	1.728	2.808	1.317	0.511	3.016	1.393	0.887	0.12	2.236	1.845	2.22	2.104	1.652	2.869	0.909	0.348	1.668	-0.167	1.315	0.436	0.136	1.154	0.924	0.329	1.213	0.918	0.9	-0.499	1.832	1.379	1.617	1.524	2.105	-0.154	1.917	0.366	-0.475	0.945	2.293	0.613	-0.983	1.307	0.832
chr12	29400001	29800000	chr12:2941-2980	-0.46	-1.385	0.829	0.989	1.592	0.41	0.955	1.71	1.703	-0.059	-0.347	-0.223	1.96	1.291	1.616	-1.937	0.759	-1.418	1.064	0.885	-0.384	0.996	-1.454	0.86	1.722	-0.659	-1.258	1.55	1.835	0.177	-1.537	0.883	1.31	1.894	0.272	1.315	-0.337	0.585	-0.193	-0.469	1.407	-1.413	0.953	0.306	1.266	0.124
chr12	39800001	40370000	chr12:3981-4037	-1.461	-0.435	1.661	0.992	1.696	1.289	0.547	1.139	2.055	-0.684	0.349	0.856	1.795	1.577	1.426	0.095	1.72	-0.024	0.606	1.86	-0.351	0.654	-0.873	-0.915	1.508	1.209	-0.511	1.496	1.384	0.047	0.063	0.938	1.014	1.572	0.625	1.72	0.138	2.11	0.007	0.708	1.312	0.981	0.685	-0.177	0.761	0.04
chr12	63540001	63650000	chr12:6355-6365	-0.168	-0.47	1.012	1.68	0.382	0.513	0.776	1.402	0.902	0.714	1.149	0.345	0.661	0.613	1.21	1.027	1.667	0.569	1.38	-0.459	0.798	1.241	0.826	-0.045	0.175	1.373	0.891	0.519	0.167	-0.222	0.2	1.221	0.945	1.018	0.404	1.794	0.009	0.825	0.138	1.259	0.767	-0.301	0.057	-0.844	0.732	0.974
chr12	64800001	65010000	chr12:6481-6501	3.441	0.667	-0.039	-0.689	1.58	0.729	3.038	1.863	0.277	3.177	-0.437	1.841	1.552	1.369	-0.982	3.339	-0.782	3.488	-0.774	-0.297	1.297	3.104	1.199	1.92	1.457	2.106	2.428	0.54	0.231	3.743	2.701	0.825	1.27	0.592	2.229	1.672	2.439	0.547	2.204	0.047	1.466	1.294	2.869	1.355	2.72	0.951
chr12	68000001	68250000	chr12:6801-6825	0.803	0.647	0.666	1.375	-0.072	1.1	1.029	0.483	2.1	-0.738	1.132	0.229	1.129	1.718	0.587	1.163	-0.413	0.776	0.251	0.761	0.275	1.469	1.772	0.708	0.134	0.521	-0.154	-0.424	0.004	-0.157	-1.066	-0.063	-0.339	-0.93	0.692	-0.143	-0.091	-0.117	0.015	0.863	0.34	1.09	0.811	0.388	1.147	1.456
chr12	70450001	70580000	chr12:7046-7058	-1.125	-1.025	-0.607	-0.989	-0.901	0.621	2.998	-0.549	-0.495	2.7	2.245	-0.406	-0.241	1.693	-1.226	-0.824	-1.317	2.559	-0.805	2.307	1.168	-1.043	-1.527	-1.244	-1.042	2.025	1.929	-1.047	-1.162	-0.508	1.955	-1.351	1.717	-1.399	-0.151	-0.08	-0.614	-1.218	1.25	2.529	2.624	-0.951	0.677	-0.97	-1.03	-0.642
chr12	80830001	80970000	chr12:8084-8097	0.595	1.682	2.394	2.969	2.959	2.085	1.289	2.626	2.658	1.219	1.286	1.924	2.929	3.05	2.519	0.872	3.133	0.667	2.135	1.5	0.779	0.401	2.573	0.858	2.54	2.031	1.199	2.09	2.471	0.815	0.169	2.12	2.45	2.511	2.759	2.976	0.837	2.745	0.871	0.976	1.784	1.365	1.643	1.204	2.02	2.163
chr12	94680001	94850000	chr12:9469-9485	2.564	2.256	1.477	1.837	2.555	2.649	3.721	1.905	2.98	2.277	2.046	2.17	2.077	1.92	1.489	2.988	2.458	3.758	1.474	2.89	1.602	3.328	3.415	1.642	1.831	1.985	1.868	1.465	1.668	2.079	2.845	1.092	2.012	1.632	2.874	3.033	2.676	2.939	2.182	2.382	2.234	3.445	2.766	3.226	2.717	2.182
chr12	9800001	9990000	chr12:981-999	0.259	-0.528	0.721	-0.409	0.333	-0.093	-0.386	-0.111	0.819	0.102	0.335	1.512	0.181	-0.241	-0.53	1.446	-0.592	0.062	0.32	-0.62	-0.358	0.136	-0.759	0.761	-0.136	-0.444	-0.526	0.336	1.151	-0.452	-1.342	0.21	-0.713	-0.471	-0.35	-0.103	-0.349	-0.007	-0.205	-0.008	-0.703	0.481	-1.01	0.238	-0.678	0.262
chr13	110350001	110530000	chr13:11036-11053	0.176	-0.163	2.255	3.614	4.243	0.582	0.2	0.627	0.728	0.339	0.475	0.746	1.102	0.405	3.269	-0.285	1.604	0.43	2.998	1.016	0.417	0.532	0.476	0.978	2.329	0.231	0.354	0.894	1.225	0.688	-0.14	2.305	1.082	2.774	1.625	1.523	0.318	1.588	0.791	0.822	-0.338	0.593	-0.518	1.757	0.833	0.42
chr13	19190001	19380000	chr13:1920-1938	-0.072	-0.123	0.716	2.323	2.945	0.374	0.121	0.021	3.064	2.571	-0.009	-0.341	0.643	0.89	-0.054	-0.327	-0.11	1.663	-0.038	0.028	0.19	-0.299	-0.145	-0.172	2.073	2.648	2.323	2.362	0.076	2.383	2.411	2.122	2.761	1.125	1.071	-0.062	0.165	-0.094	0.184	-0.101	0.197	0.124	1.494	0.322	0.128	2.19
chr13	28320001	28520000	chr13:2833-2852	0.476	1.202	2.854	3.486	3.81	1.642	1.471	1.265	3.296	0.732	1.921	2.407	2.686	3.292	3.574	1.195	3.406	1.126	2.092	1.578	1.357	1.831	1.089	2.307	3.347	2.125	1.384	2.81	3.519	0.76	0.964	2.952	1.77	2.607	1.832	3.277	0.938	1.978	1.776	1.481	0.875	2.511	1.733	1.254	2.403	1.901
chr13	31930001	32290000	chr13:3194-3229	-0.407	0.932	1.08	0.372	1.603	0.884	1.553	1.61	1.483	1.555	0.468	0.138	1.109	1.699	1.151	-1.107	1.181	1.776	1.807	1.913	0.993	0.653	-0.339	0.178	1.337	-0.389	-0.331	1.183	1.384	0.56	1.541	1.042	0.578	1.238	0.484	1.937	-0.059	0.901	1.106	0.13	1.18	0.755	1.744	-0.39	0.046	0.077
chr13	33540001	33670000	chr13:3355-3367	0.783	1.311	1.88	1.968	0.683	1.056	-0.121	1.192	1.105	1.051	0.29	0.219	1.928	0.141	-0.349	1.252	1.335	1.432	0.918	-0.144	0.193	1.886	2.117	0.716	0.028	-0.397	-0.493	1.238	-0.025	1.088	1.81	-0.035	-0.084	1.633	1.33	2.031	-0.312	2.379	0.529	0.645	-0.039	0.122	0.048	0.307	1.167	1.019
chr13	98190001	98440000	chr13:9820-9844	1.813	1.745	2.933	2.246	2.034	2.585	1.912	1.08	2.029	2.755	2.012	2.252	2.776	3.31	3.166	3.015	3.257	3.598	2.165	3.515	2.428	2.493	0.899	1.567	3.804	3.799	0.379	3.392	3.54	1.476	-0.192	1.872	3.51	3.612	2.379	3.87	1.655	3.209	1.962	2.549	3.111	1.555	0.627	0.945	2.165	2.159
chr13	98820001	99100000	chr13:9883-9910	4.265	2.491	2.143	2.63	2.304	2.356	2.946	2.302	2.159	3.55	2.025	3.397	2.671	2.336	1.127	3.59	2.411	3.505	2.534	1.436	2.702	4.106	0.95	2.176	2.316	0.523	1.607	0.852	1.045	4.076	3.629	2.463	0.187	1.859	1.944	2.24	1.769	2.135	3.203	1.9	2.983	3.005	3.249	3.371	3.666	2.402
chr14	53680001	53980000	chr14:5369-5398	1.274	1.349	0.099	0.491	0.938	1.61	1.682	-0.102	0.039	3.571	-0.53	-0.367	1.467	2.534	-0.526	2.9	-0.459	2.415	-0.576	-0.141	-0.227	1.39	-0.448	0.196	0.159	1.378	1.788	-0.229	-1.237	1.51	0.958	0.15	1.342	-0.354	0.106	0.896	-0.171	0.039	-0.086	-0.789	1.059	1	1.471	-1.294	1.474	-0.401
chr14	57440001	57620000	chr14:5745-5762	-0.241	1.837	3.12	2.197	2.763	1.558	1.333	1.317	2.806	0.526	1.341	2.304	1.857	2.787	1.983	0.151	2.256	0.578	0.743	2.237	0.397	0.007	0.687	0.352	1.94	1.614	0.047	1.916	2.11	0.814	0.636	3.147	1.779	2.24	1.445	1.782	0.627	1.538	0.309	0.816	2.554	0.44	1.507	-0.244	1.613	0.938
chr14	61270001	61570000	chr14:6128-6157	2.476	2.699	1.756	1.4	2.24	1.371	3.399	2.417	1.025	2.801	2.152	2.811	1.887	0.817	1.633	3.332	2.8	3.557	0.972	0.197	2.191	3.428	3.02	2.12	1.686	1.327	2.397	-0.253	0.199	2.557	3.078	1.941	1.117	1.453	1.828	1.315	1.939	1.108	2.655	1.88	1.823	2.489	2.534	2.398	3.247	2.719
chr14	63870001	64130000	chr14:6388-6413	1.076	1.257	2.296	2.737	2.989	1.946	1.829	1.888	3.435	1.327	1.528	1.805	1.85	2.936	2.36	0.962	3.333	1.683	1.634	2.995	2.294	2.5	0.511	1.273	2.482	2.521	1.345	2.718	2.607	2.032	1.749	2.747	2.241	2.734	1.556	2.711	1.264	2.51	2.975	0.984	1.306	2.341	1.858	1.795	2.187	1.306
chr14	65200001	65560000	chr14:6521-6556	1.094	1.874	0.954	1.169	1.726	1.947	1.898	1.598	0.849	1.986	2.131	1.374	1.81	0.352	-0.054	2.256	1.883	2.461	0.924	2.136	1.87	2.877	2.747	0.709	0.654	1.731	2.153	0.592	0.372	1.578	2.318	1.178	1.133	0.432	2.116	1.619	2.123	2.326	1.807	2.185	1.698	3.106	1.597	2.184	2.282	1.641
chr14	67910001	68250000	chr14:6792-6825	0.368	-0.015	0.209	0.011	0.911	0.053	1.972	-0.368	1.268	0.107	0.101	0.085	-0.183	-0.808	-0.741	1.344	1.162	1.545	-0.328	1.036	-0.838	1.445	1.304	-0.42	-0.598	0.129	0.05	-0.931	-0.297	-0.468	0.294	-0.728	-0.758	0.029	0.475	1.212	-0.127	1.074	-0.39	0.189	-0.595	1.481	0.62	1.648	1.118	-0.358
chr14	70080001	70250000	chr14:7009-7025	0	1.786	1.755	1.892	2.262	1.366	0.517	-1.363	1.641	-0.23	2	2.326	1.555	1.878	1.662	1.861	2.282	1.455	1.692	-0.433	0.525	2.351	1.775	1.786	1.773	1.128	1.278	1.352	1.479	1.705	-2.578	1.622	1.934	1.219	2.187	1.678	1.938	2.009	1.793	1.875	0.941	1.922	-0.48	2.459	1.744	1.246
chr14	71330001	71500000	chr14:7134-7150	1.389	0.749	0.625	0.748	1.303	0.588	2.527	0.462	1.606	0.997	0.761	0.97	0.435	0.276	0.588	1.979	1.745	2.355	0.594	1.907	0.461	1.325	1.622	0.341	0.901	1.284	0.333	-0.056	0.78	0.439	1.141	0.156	0.338	0.81	1.518	1.919	1.183	1.498	0.789	0.758	0.212	2.46	0.92	2.275	1.901	0.856
chr14	72450001	72790000	chr14:7246-7279	0.697	1.163	-0.53	-0.101	-0.826	-0.532	1.244	0.07	0.079	0.325	-0.237	-0.299	-0.071	-0.239	-0.874	0.121	-1.692	0.974	-1.629	-1.696	0.895	0.482	-0.027	-0.201	-1.059	0.849	0.706	-0.459	-0.483	1.525	0.836	-0.238	-0.183	-1.127	0.013	0.012	-0.311	-1.347	-0.188	0.45	1.08	0.88	1.019	-0.101	0.497	-0.221
chr14	94180001	94490000	chr14:9419-9449	-1.892	-0.513	0.2	-1.103	-0.89	1.682	-0.75	-0.711	-0.339	-1.196	-1.264	-0.105	0.116	-0.241	-0.477	0.852	0.138	-0.624	0.774	-1.252	-0.725	-0.002	-1.014	-0.636	-1.327	-0.454	-1.292	-1.222	-1.418	-0.088	1.664	0.522	-0.905	-0.556	0.518	-0.937	-0.983	-1.705	-1.044	0.326	0.244	1.076	0.466	0.88	-0.131	-0.373
chr15	36880001	37110000	chr15:3689-3711	-0.697	-0.333	-1.108	-0.362	-1.933	0.397	2.006	0.875	0.945	1.499	-0.279	-0.02	0.184	0.853	-1.27	0.994	0.447	2.212	-1.761	0.55	1.482	0.645	-0.535	0.094	-1.404	1.344	1.242	0.808	0.311	0.051	2.153	-0.026	0.603	-0.108	-0.672	1.15	0.985	-0.468	-0.915	0.485	1.812	1.334	0.66	0.089	0.489	-0.96
chr15	63790001	63990000	chr15:6380-6399	1.532	1.637	0.063	0.962	1.015	0.885	2.184	1.791	0.47	1.525	0.822	1.065	0.521	1.014	0.153	2.265	1.463	1.466	0.951	1.383	1.417	2.488	2.174	0.91	0.89	1.229	1.756	-0.251	0.685	2.106	2.878	1.321	0.959	0.534	1.648	1.362	2.409	1.813	0.877	1.355	0.859	2.552	1.316	2.123	1.511	0.58
chr15	76010001	76120000	chr15:7602-7612	1.087	0.808	-0.209	-0.534	-0.133	-0.722	0.794	-0.16	-0.104	0.524	-0.106	0.625	-0.392	-1.281	-0.288	0.874	-0.15	1.228	0.442	-1.202	0.153	1.569	0.505	0.239	-0.61	-1.094	-0.512	-0.831	-1.186	2.094	0.214	-0.058	-0.866	-0.811	0.477	-0.222	0.804	-0.024	0.55	-0.553	1.111	0.052	0.017	0.806	1.258	0.583
chr15	85400001	85510000	chr15:8541-8551	0.885	0.089	-0.05	0.54	0.432	0.128	2.352	0.54	1.506	0.86	0.591	0.517	0.239	0.117	0.104	1.805	1.218	2.408	-0.06	0.82	0.203	1.712	1.41	-0.155	0.433	1.079	0.485	-0.068	0.268	0.781	0.933	-0.401	0.477	-0.117	0.676	1.385	1.145	0.802	0.667	0.565	0.471	1.901	0.522	1.802	1.515	0.142
chr15	96120001	96370000	chr15:9613-9637	1.221	0.135	-0.23	1.156	-0.461	-2.149	0.175	2.567	-0.988	1.939	-0.587	0.462	1.466	-0.894	0.149	0.56	1.052	0.786	0.662	-0.762	0.41	0.527	-0.393	-1.299	0.213	-1.989	-1.411	-1.592	-1.931	2.644	3.51	-0.84	-1.978	-0.452	0.258	-0.888	-1.781	0.504	0.425	-1.138	-0.759	-2.471	0.847	-0.214	2.033	-0.16
chr16	17150001	17480000	chr16:1716-1748	-0.035	-1.175	-1.685	-0.879	-0.403	-0.037	-1.146	0.866	-1.095	0.888	-0.775	0.011	-0.552	-0.359	-1.813	0.396	-0.581	0.238	-0.859	-1.11	-0.498	0.076	0.152	-0.318	-1.067	-0.552	-0.106	-1.639	-1.468	0.348	1.276	-0.449	-0.293	-1.416	0.511	-0.525	-0.775	0.797	-0.325	-0.565	-1.152	0.81	0.295	-0.809	0.333	-0.647
chr16	55230001	55340000	chr16:5524-5534	-2.727	-2.201	0.322	1.892	1.192	-0.542	-0.686	-2.292	-0.52	-1.947	-1.44	-1.441	-0.983	-0.011	-0.416	-2.759	1.87	-3.279	-1.122	0.238	-2.425	-2.86	-2.9	-1.944	-1.673	-1.438	-1.943	-1.513	0.963	-1.67	0.704	0.095	-2.187	0.838	-1.86	-0.59	-1.776	-1.861	-2.458	-1.807	-1.67	-2.02	-2.767	-2.235	-0.898	-2.704
chr17	57300001	57520000	chr17:5731-5752	0.682	-0.113	0.426	-0.099	0.475	-0.604	1.138	0.074	1.081	0.065	-0.398	-0.198	0.029	-0.022	-0.331	0.348	0.76	1.181	-0.419	1.019	-0.415	1.367	0.605	-0.223	-0.213	0.081	-0.937	-0.134	-0.137	0.04	0.217	-0.523	-0.113	-0.312	0.347	1.117	0.138	1.351	0.014	-0.361	-0.297	1.38	0.686	1.168	1.036	-0.292
chr18	10660001	11160000	chr18:1067-1116	3.622	3.098	2.294	2.337	4.122	3.594	3.721	3.714	3.259	4.162	1.374	3.357	3.434	2.863	1.257	4.023	2.575	4.228	1.551	3.108	3.382	4.57	3.769	1.904	2.646	2.917	3.326	2.453	2.186	4.418	3.966	1.799	2.788	2.551	3.635	1.849	0.429	3.299	4.032	1.162	2.89	3.856	3.266	3.526	3.872	2.832
chr18	14190001	14340000	chr18:1420-1434	1.984	1.218	1.755	1.736	1.75	1.877	2.69	2.476	3.855	1.767	0.687	1.961	1.854	2.914	3.168	2.118	2.792	2.113	2.225	3.427	0.303	0.761	1.518	0.796	2.842	2.846	0.359	1.838	2.695	2.471	0.895	2.654	2.134	2.113	1.912	1.998	1.206	0.612	2.678	1.528	3.79	1.879	2.317	0.571	2.747	1.668
chr18	23690001	23970000	chr18:2370-2397	2.893	1.626	2.33	1.941	1.52	1.203	-0.448	1.156	2.427	1.107	1.856	0.655	2.615	1.304	2.185	0.204	3.224	0.292	1.922	2.133	0.251	0.525	0.779	0.386	0.515	3.502	0.775	0.777	1.204	0.701	2.397	0.791	2.281	2.269	1.149	2.327	0.011	0.7	1.308	1.182	2.023	0.012	1.044	-0.016	1.089	1.283
chr18	27930001	28060000	chr18:2794-2806	0.002	-0.378	-0.141	0.777	0.55	-0.009	0.292	1.112	-0.219	-1.285	-1.725	-1.329	1.459	0.692	0.101	-1.759	0.19	-1.037	0.498	-1.188	-2.143	-2.337	-1.443	-1.214	-0.204	-1.775	-0.595	-0.564	-0.294	-1.554	-2.629	0.396	-0.739	0.027	-0.194	0.031	-0.829	-0.789	-0.279	-0.833	2.32	-1.84	0.33	-2.129	-0.683	-0.046
chr18	30950001	31180000	chr18:3096-3118	2.844	0.154	1.426	0.96	2.376	1.74	1.186	0.422	1.544	2.631	0.26	2.267	3.201	0.155	-0.385	0.75	-0.117	-0.224	-0.105	-1.057	1.939	1.562	0.664	1.076	-0.545	-0.489	1.311	0.114	-0.221	3.496	1.341	1.821	-0.119	1.248	1.004	1.113	-0.164	0.899	2.897	-0.652	0.13	-0.255	1.426	0.186	2.45	-0.124
chr18	34060001	34360000	chr18:3407-3436	0.418	0.103	-0.151	1.113	1.281	1.519	2.127	0.346	1.488	0.529	-0.751	1.149	1.541	0.959	1.12	1.746	1.371	0.118	0.863	0.031	-0.241	1.279	-0.104	0.103	0.209	1.025	0.69	0.882	0.116	-0.309	2.482	0.868	1.132	0.992	-0.005	1.129	0.69	-0.239	-0.136	-0.156	1.046	0.866	0.407	-0.737	0.002	0.26
chr18	3500001	4500000	chr18:351-450	0.314	0.205	1.837	2.691	2.833	1.318	2.42	2.712	3.146	0.162	0.452	1.987	2.644	2.075	2.202	2.172	3.08	1.93	1.009	2.656	-0.082	2.107	-0.409	1.697	1.891	0.849	1.139	1.534	2.108	-0.001	0.999	2.104	1.995	2.518	1.191	2.739	1.011	3.086	0.861	0.179	-0.054	0.085	3.138	1.883	2.03	1.697
chr18	44670001	45060000	chr18:4468-4506	0.958	0.675	-0.575	-1.404	0.543	1.136	1.899	1.744	0.486	1.111	0.509	0.511	0.418	1.094	-1.038	2.19	-0.213	2.247	-0.606	0.297	0.228	0.784	1.305	0.301	-0.784	0.212	1.588	-1.462	-0.675	1.337	1.479	-0.029	0.672	-0.359	1.326	0.314	0.933	-0.08	0.03	0.972	0.39	1.556	1.256	0.225	0.98	1.208
chr18	49850001	50020000	chr18:4986-5002	-0.238	1.348	1.916	2.068	0.499	1.673	0.125	1.743	1.659	0.737	0.892	0.084	0.747	1.562	1.809	0.58	2.631	0.212	1.951	1.04	1.283	-0.194	-0.543	-0.062	1.032	1.401	0.129	0.76	1.621	1.751	3.851	1.329	0.926	2.38	0.143	1.296	0.174	0.29	1.157	0.371	0.62	0.557	1.818	0.344	1.353	0.698
chr18	5980001	6090000	chr18:599-609	2.583	1.921	1.562	1.602	1.195	1.116	2.648	0.905	2.402	0.88	1.203	1.852	1.452	0.711	0.654	2.373	0.508	-1.795	1.767	1.793	1.527	3.01	1.085	2.01	1.258	1.423	1.527	1.137	1.271	1.622	2.336	1.671	1.309	0.738	1.984	1.382	2.127	1.132	2.22	2.09	1.856	3.003	1.249	2.415	1.745	1.886
chr18	72700001	72930000	chr18:7271-7293	-0.256	-1.862	1.109	1.002	2.029	-1.326	-2.028	-0.969	2.097	1.574	-0.311	-0.272	0.932	-1.328	1.23	1.115	0.964	-2.041	-1.132	-1.739	-1.387	-2.445	2.168	-1.503	-1.795	-1.764	-1.432	-1.543	1.315	-1.46	-0.998	1.802	1.825	1.225	0.519	-0.552	-1.68	-1.492	-1.738	-1.043	-1.75	-2.904	-2.059	-1.484	1.18	1.35
chr18	9720001	9840000	chr18:973-984	2.241	2.574	1.814	2.235	1.509	1.812	3.247	1.118	1.314	1.874	2.391	2.481	1.279	1.468	1.134	3.036	2.894	2.707	1.691	0.931	2.38	3.899	2.514	2.693	1.821	1.695	2.525	0.47	1.881	2.01	2.626	1.845	1.749	1.236	2.227	2.12	2.759	1.946	3.057	2.492	1.533	2.793	1.02	2.921	2.372	2.448
chr2	109100001	109620000	chr2:10911-10962	1.093	2.351	0.722	0.837	1.54	0.197	1.568	2.019	1.723	0.3	0.483	1.018	0.941	-0.124	0.535	1.559	1.12	2.051	0.808	1.247	0.66	0.319	-0.029	1.341	1.256	0.53	0.006	0.202	1.811	-0.433	2.09	0.975	0.899	1.564	1.114	1.377	1.291	0.496	0.174	1.574	0.032	0.134	1.683	0.119	1.095	-0.291
chr2	110730001	111120000	chr2:11074-11112	3.132	2.842	2.402	2.418	2.946	2.859	4.273	1.407	2.887	2.763	2.403	2.215	2.025	1.558	0.995	2.61	2.141	1.8	2.052	2.035	2.499	2.714	2.598	2.29	1.349	0.925	2.196	0.001	0.74	2.004	3.627	1.587	1.357	1.107	1.774	1.051	0.984	1.532	2.993	2.31	3.106	3.459	2.867	1.949	2.993	2.258
chr2	131550001	131700000	chr2:13156-13170	4.708	3.068	2.38	1.708	3.298	2.997	3.784	2.837	2.064	4.677	2.479	3.387	2.798	1.744	1.603	5.036	1.298	5.537	1.929	1.878	3.723	3.421	2.466	2.963	1.62	3.489	4.183	1.408	1.384	3.599	4.683	2.813	2.721	2.014	3.548	2.517	4.255	1.854	3.672	3.144	4.575	3.545	3.169	3.182	3.287	2.314
chr2	142750001	142880000	chr2:14276-14288	0.648	2.345	1.566	3.579	1.987	2.75	2.365	0.498	1.841	0.63	2.201	1.578	1.039	1.801	1.22	3.34	1.932	0.479	0.782	0.985	2.829	0.686	1.637	2.072	1.047	3.144	0.541	0.944	1.007	0.562	1.084	2.245	1.164	1.572	0.768	0.595	1.477	0.708	1.761	2.075	2.175	2.827	2.02	1.201	1.728	1.147
chr2	148920001	149220000	chr2:14893-14922	1.504	2.413	1.868	1.71	0.804	1.225	2.107	0.135	0.522	1.332	1.167	1.462	1.146	0.621	1.538	2.701	1.976	2.532	2.571	1.43	1.632	2.65	1.307	1.577	1.429	1.341	1.967	0.855	1.524	1.86	1.12	1.085	1.363	1.402	1.781	2.589	2.046	0.851	2.065	1.523	0.526	1.241	1.728	3.169	2.759	2.027
chr2	151850001	152090000	chr2:15186-15209	1.927	1.417	2.344	2.471	2.854	1.752	3.594	1.31	1.347	2.306	1.81	2.233	2.146	2.537	2.513	3.255	3.741	4.21	1.947	3.33	2.265	3.742	3.633	1.817	2.2	2.415	2.981	1.46	2.053	2.134	0.363	2.151	2.678	2.182	2.762	3.601	1.588	2.661	2.656	2.131	2.37	2.039	0.329	2.993	2.903	2.296
chr2	152340001	152600000	chr2:15235-15260	1.896	1.194	0.88	-0.257	0.994	0.588	2.477	0.864	2.426	1.255	0.055	0.516	1.055	0.942	0.585	1.472	0.502	2.025	1.054	0.914	1.284	1.417	2.173	0.128	-0.176	0.944	1.355	-0.329	0.713	0.85	1.957	1.075	0.23	-0.022	1.41	0.507	1.768	0.099	0.174	1.187	0.609	2.383	-0.599	1.847	0.808	1.023
chr2	154430001	154730000	chr2:15444-15473	-1.564	0.902	1.915	1.58	0.789	0.775	0.917	1.89	1.6	-0.509	0.205	1.197	2.688	1.963	1.67	-0.872	2.77	-0.324	0.332	3.37	-0.657	-1.867	-2.377	-0.975	1.009	1.777	-0.71	0.68	1.525	-1.012	-0.151	2.075	1.145	1.888	-0.632	0.529	-0.855	1.6	-0.612	-0.108	0.252	-2.027	2.018	-0.68	0.356	0.568
chr2	196200001	196430000	chr2:19621-19643	3.079	3.388	1.218	0.981	2.132	1.216	3.284	2.655	2.046	3.501	1.501	2.401	2.531	1.792	1.644	3.11	2.612	3.42	2.256	0.301	2.234	3.525	1.964	1.558	2.016	1.888	2.715	1.159	2.289	3.888	3.627	2.523	2.419	2.039	2.818	2.727	2.183	2.683	3.493	1.727	2.981	1.982	3.353	2.706	2.889	2.855
chr2	214940001	215130000	chr2:21495-21513	2.551	2.137	1.352	1.893	1.881	1.759	3.157	2.089	3.128	2.116	1.369	2.038	2.624	2.072	1.56	2.727	2.66	2.091	0.673	3.088	1.121	2.8	0.383	0.392	1.022	1.38	0.93	1.685	0.278	2.928	1.742	1.805	0.514	1.45	1.159	1.841	1.792	2.213	2.702	0.55	2.942	0.645	2.262	1.265	2.63	1.083
chr2	227020001	227230000	chr2:22703-22723	1.01	2.452	1.307	2.436	2.137	2.031	2.882	1.17	2.248	2.674	2.062	1.926	1.358	1.494	0.034	2.133	2.419	2.549	1.083	3.015	2.223	2.795	-0.512	0.807	1.369	1.779	1.312	1.802	0.859	0.998	2.771	0.455	1.337	1.438	2.489	1.005	0.87	2.302	3.087	2.02	2.695	3.172	-0.15	-0.058	2.155	0.861
chr2	31140001	31280000	chr2:3115-3128	2.243	2.249	-1.615	0.188	0.045	0.572	-0.522	0.737	0.953	0.567	1.214	0.229	0.539	1.073	0.871	1.605	0.561	0.902	0.103	-1.641	0.369	0.922	-0.381	-0.192	-0.285	0.445	0.389	-0.618	0.231	1.619	1.547	0.247	-0.307	0.754	0.244	1.069	1.076	-0.034	1.449	0.298	0.2	-0.839	2.186	-0.368	1.274	0.312
chr2	34650001	34810000	chr2:3466-3481	-2.007	0.025	0.74	1.937	1.195	-0.151	0.706	2.038	1.518	-0.848	-0.301	1.003	1.943	2.117	1.442	-0.12	2.055	-1.302	0.167	1.973	-1.21	-1.784	-1.597	-0.773	1.511	2.395	-1.339	1.669	1.514	-1.008	-0.202	1.848	1.938	1.515	-0.148	1.262	-0.538	2.07	-1.065	-0.656	0.884	-1.58	1.963	-1.638	0.568	0.194
chr2	36350001	36530000	chr2:3636-3653	-0.313	1.534	2.49	2.447	2.569	0.927	0.82	1.718	2.85	-0.827	1.978	0.456	1.905	1.958	2.11	-0.055	2.975	0.548	1.904	1.801	0.29	1.047	1.697	0.83	1.778	2.684	1.719	1.913	2.284	1.245	-1.305	1.972	2.401	2.208	1.467	2.377	0.884	1.742	1.222	1.53	0.091	0.779	1.136	1.862	1.71	1.604
chr2	37680001	37820000	chr2:3769-3782	1.694	1.041	1.672	0.693	0.391	1.744	1.042	2.38	2.007	2.951	0.799	1.118	2.132	0.549	0.915	0.933	0.433	2.664	1.089	2.596	1.08	-0.143	0.451	-0.07	0.241	0.678	0.366	0.635	0.68	2.105	3.178	0.886	0.19	1.166	1.406	1.854	1.659	1.261	1.146	0.634	0.466	0.782	1.295	0.264	1.85	1.423
chr2	38040001	38210000	chr2:3805-3821	2.979	0.622	1.226	0.636	1.944	1.741	1.373	2.396	1.575	3.318	0.187	2.186	1.386	0.564	0.032	0.926	2.149	1.667	0.836	-0.399	1.17	1.967	1.222	0.608	0.484	0.431	1.589	0.75	0.031	3.438	3.302	1.929	2.244	1.483	2.113	1.077	-0.027	1.957	1.936	0.891	2.095	1.279	1.742	0.645	2.358	0.26
chr2	41910001	42020000	chr2:4192-4202	0.039	-0.429	-1.136	-0.589	0.143	0.121	1.153	-0.718	-0.321	0.317	0.384	0.962	0.353	-0.508	-0.594	1.687	-0.652	0.433	0.212	-1.162	-0.253	1.249	0.829	1.523	-0.161	0.336	1.42	-0.904	-0.694	0.72	0.995	0.085	1.354	-1.267	0.67	0.219	0.447	-0.231	0.526	-0.837	1.054	0.371	-0.837	-0.382	0.995	0.92
chr2	44830001	45000000	chr2:4484-4500	-0.4	-0.772	0.788	0.579	-0.003	0.074	-0.366	0.932	2.267	0.654	0.639	0.339	1.635	0.095	0.749	1.149	0.726	1.947	-0.537	-0.379	-0.72	0.705	0.157	-0.081	0.597	0.051	-0.637	1.119	0.309	-0.495	-0.006	0.407	-0.073	-0.176	0.06	1.149	1.042	-0.198	-0.971	-0.346	1.105	-0.25	0.539	0.849	-0.285	1.304
chr2	6770001	7200000	chr2:678-720	-0.583	1.306	1.493	1.216	2.027	0.674	0.912	1.276	1.899	-0.281	1.713	1.757	0.257	1.042	0.736	0.652	0.963	0.786	1.979	1.297	0.797	1.799	1.219	1.017	1.128	-0.269	0.922	0.668	1.471	0.679	0.11	0.645	1.251	0.89	1.368	1.733	0.462	0.9	2.181	1.601	0.936	1.617	0.024	1.783	1.299	1.445
chr20	1530001	1640000	chr20:154-164	2.414	1.322	-0.624	-0.149	-0.363	-0.28	-0.176	4.989	-0.517	2.021	-0.416	0.134	-0.061	0.174	-0.703	0.328	-0.903	0.117	-0.811	-0.51	1.464	0.1	-0.678	-0.563	-0.484	-0.621	-0.015	-1.035	-0.751	3.787	3.587	-0.51	-0.087	-0.654	0.345	-0.32	-0.544	-0.846	-0.434	-0.382	-0.469	-1.305	0.473	-0.474	2.223	-0.816
chr20	47000001	47190000	chr20:4701-4719	-0.958	0.168	-1.097	-0.387	-0.308	1.147	3.29	-0.958	-1.561	-1.094	-0.666	-0.16	-0.761	-0.949	-0.664	-0.669	-0.031	-1.263	-0.407	-0.846	2.015	-0.689	-0.74	-0.74	-0.838	1.345	-0.51	-0.954	-0.168	-0.423	3.392	-0.984	-0.954	-0.934	-0.145	-1.25	0.695	-1.197	-0.684	0.178	-1.194	2.482	-0.524	-0.211	-0.433	-0.9
chr20	60050001	60350000	chr20:6006-6035	-1.35	-2.207	0.363	-1.324	0.867	0.018	1.592	-2.377	-0.496	-0.773	1.024	0.136	-0.784	-1.772	-0.231	-0.204	-0.49	-1.815	-0.345	-1.694	-2.054	-1.843	-0.744	-1.509	0.523	-1.343	-1.737	-1.319	-1.019	-1.91	1.107	0.76	-1.761	-1.298	0.637	1.088	0.126	1.475	-1.502	-1.517	1.052	-1.332	-1.559	-1.213	1.118	0.306
chr20	6760001	7270000	chr20:677-727	-2.726	-0.084	0.059	0.291	-0.153	-0.053	0.608	-2.062	2.676	-2.448	-1.96	-0.195	1.956	1.831	1.468	-2.194	1.012	-1.371	-1.461	2.188	-1.862	-1.79	-2.472	-2.381	-0.821	0.809	-1.155	-0.82	0.908	-1.887	-0.05	1.577	0.799	0.847	-1.262	0.251	-1.506	-1.215	-2.202	-1.509	0.764	-2.348	0.012	-2.675	-0.532	-0.048
chr21	14960001	15070000	chr21:1497-1507	0.963	1.216	-0.342	-0.219	0.883	0.927	1.878	0.782	-1.007	0.485	0.583	0.138	-1.051	-0.71	-1.127	1.428	-0.044	-0.74	-0.33	-0.152	0.769	1.69	0.733	0.304	1.124	-1.347	0.6	-0.781	-0.555	1.083	-0.403	-0.063	-0.781	0.367	1.014	-0.063	1.319	1.606	1.255	-0.855	-1.183	0.504	1.54	1.496	0.991	0.935
chr21	24860001	25130000	chr21:2487-2513	-0.297	0.39	0.69	1.395	0.835	0.342	0.375	0.159	1.736	0.179	0.302	1.057	1.051	0.289	0.888	0.347	1.454	0.451	0.352	1.503	0.341	1.605	0.97	-0.287	0.57	-0.149	-0.393	0.267	0.543	0.152	1.335	-0.765	0.267	0.661	1.354	0.561	0.013	1.952	0.704	0.573	0.681	0.527	1.366	0.325	1.423	-0.373
chr21	44360001	44520000	chr21:4437-4452	3.396	3.466	2.439	2.456	2.096	1.895	1.008	0.5	1.194	2.206	3.09	2.703	2.909	2.481	1.798	3.137	0.695	3.201	1.998	2.299	3.158	1.697	2.488	1.689	1.724	2.952	1.353	2.729	2.955	3.678	3.191	1.721	2.017	1.19	2.442	2.593	3.007	2.422	3.036	3.332	3.475	1.832	0.293	3.05	2.638	3.583
chr21	45620001	46000000	chr21:4563-4600	0.06	-0.102	0.058	-0.417	-0.831	0.811	2.328	-0.521	1.877	1.606	0.167	0.283	1.078	-0.419	-0.331	-0.15	-0.26	1.336	-0.234	2.022	1.829	0.23	1.069	-0.354	-0.027	1.093	-0.29	-0.381	-0.749	-0.629	1.794	-0.965	-0.025	-0.86	0.488	-0.669	0.445	0.491	0.092	-0.111	-0.034	1.249	1.555	-0.28	0.555	0.557
chr22	49410001	49600000	chr22:4942-4960	-1.815	-1.16	-0.578	0.561	-1.648	1.413	1.096	0.876	0.534	0.278	0.996	0.682	0.833	0.769	0.74	-2.001	-1.241	1.014	0.77	1.022	-2.043	1.128	1.348	0.58	-0.062	0.953	-1.012	0.974	0.464	-1.7	-0.089	-1.881	0.776	0.436	1.024	1.531	0.717	-1.709	0.935	1.506	-1.529	1.227	-2.558	-1.449	1.549	0.928
chr3	111520001	111690000	chr3:11153-11169	0.334	2.032	2.551	2.929	1.405	1.051	1.34	2.015	2.472	-0.164	2.019	1.462	1.356	1.309	2.33	0.003	3.206	-0.862	2.432	1.786	0.898	1.188	0.318	-0.066	2.692	2.233	-0.052	2.535	3.096	0.544	-0.128	2.277	2.148	2.525	1.024	2.466	0.647	1.885	1.344	1.041	-0.3	0.318	1.446	1.004	1.828	1.118
chr3	124770001	124950000	chr3:12478-12495	0.583	1.04	2.847	2.166	2.658	2.213	1.586	2.997	2.6	1.909	1.3	2.93	2.896	3.157	2.501	2.853	2.403	2.802	1.547	2.497	2.728	2.074	1.247	1.758	2.769	2.891	0.689	2.384	1.909	1.955	2.673	2.987	2.145	2.476	1.628	2.653	2.557	1.973	2.143	1.445	4.009	3.321	2.309	2.309	2.654	2.196
chr3	127170001	127300000	chr3:12718-12730	1.557	2.057	0.185	1.691	1.115	0.448	1.695	0.749	0.799	2.132	0.428	0.485	1.304	1.211	0.881	0.641	-0.286	1.298	0.788	0.58	0.398	0.68	0.2	0.337	0.6	-0.435	0.416	-0.932	0.317	2.12	2.821	0.013	0.001	-0.785	0.807	0.239	-0.933	-0.65	1.012	-0.353	1.507	0.23	-0.061	0.153	0.515	0.621
chr3	151290001	151450000	chr3:15130-15145	0.9	0.249	0.181	1.098	0.806	-0.419	0.132	-1.204	-0.065	-0.474	0.373	-0.16	0.215	1.402	-0.193	1.335	1.111	1.011	0.221	-1.667	-0.718	1.606	-1.771	0.911	-0.781	-0.654	-0.045	-0.131	0.375	-0.236	-0.045	1.806	-0.949	-0.739	0.712	1.306	0.144	-0.028	-0.658	-0.351	0.05	-0.343	-0.799	0.198	0.153	-0.328
chr3	159800001	159910000	chr3:15981-15991	1.629	1.368	0.639	2.182	1.891	-0.394	-0.805	0.809	1.948	1.408	0.717	1.1	1.577	0.584	2.229	2.065	1.407	-0.91	1.265	-0.911	-0.053	-0.999	0.651	1.315	1.212	0.144	0.257	0.223	1.401	-0.883	-1.088	1.627	0.267	1.579	1.531	2.158	1.785	-1.123	0.619	0.676	-1.412	-0.444	-2.427	-0.634	-0.884	1.354
chr3	150001	430000	chr3:16-43	-0.206	-0.073	2.546	2.643	3.062	1.129	0.677	1.91	2.52	-0.125	1.477	0.994	2.147	2.313	2.907	-0.633	2.664	-0.538	2.461	0.486	-0.163	-0.127	-0.23	-0.085	2.135	2.084	-1.252	1.513	2.463	-0.572	0.471	2.154	1.905	2.971	1.501	2.281	-0.068	1.582	0.076	0.243	0.341	-1.085	0.03	0.264	1.424	1.207
chr3	168250001	168940000	chr3:16826-16894	-0.79	-1.001	0.679	0.219	0.652	1.569	2.214	-0.561	2.299	0.225	-1.346	-0.885	0.423	0.445	-1.452	-0.674	0.439	1.505	-0.745	1.351	0.37	0.416	-0.894	-1.397	-0.961	0.601	-0.627	0.405	0.514	-0.533	-0.403	1.147	0.03	-0.314	0.25	1.43	1.53	-0.204	-0.579	-0.118	0.46	1.57	2.21	1.369	0.501	-0.753
chr3	17430001	17660000	chr3:1744-1766	1.221	1.151	1.204	1.505	2.175	1.451	2.655	1.166	2.858	1.309	1.261	1.36	1.357	1.548	1.08	1.763	2.518	2.612	0.786	2.653	0.811	2.49	2.275	0.873	1.344	2.315	1.04	1.276	1.412	1.137	1.294	1.181	0.924	1.454	1.669	2.592	1.763	2.42	1.594	1.187	1.533	2.971	1.954	2.268	2.179	1.132
chr3	178430001	178840000	chr3:17844-17884	0.777	1.794	0.189	0.174	2.61	1.448	3.593	0.667	0.53	2.47	1.987	1.84	1.859	0.882	1.43	0.977	0.73	3.26	0.703	-0.818	1.972	2.652	1.986	2.194	2.094	1.768	2.06	0.48	0.837	2.177	3.147	1.766	2.365	1.489	2.672	0.993	0.081	2.134	1.867	2.068	1.424	2.826	0.52	2.517	1.495	1.991
chr3	179820001	180060000	chr3:17983-18006	0.114	-0.147	2.026	1.895	0.649	1.228	0.113	2.242	1.808	1.381	1.359	2.319	2.346	1.717	1.282	0.041	2.687	1.225	1.118	1.866	0.417	0.852	0.433	0.578	2.311	1.925	0.363	0.943	2.025	0.03	0.704	2.033	1.238	2.759	0.775	2.148	0.457	2.033	0.92	1.239	-0.24	2.161	1.571	1.36	2.419	1.18
chr3	189620001	190420000	chr3:18963-19042	2.124	0.976	-0.196	-0.068	1.037	1.326	2.639	0.202	1.101	1.96	0.666	1.482	0.95	0.697	-0.267	2.214	0.255	2.555	0.294	-0.228	1.242	2.49	2.031	1	-0.052	1.006	1.195	-0.152	-0.326	2.609	3.319	1.377	0.268	0.359	1.866	0.221	1.933	0.139	1.646	-0.379	1.351	1.322	2.38	1.338	1.944	1.447
chr3	191160001	191290000	chr3:19117-19129	0.174	0.173	0.658	0.312	-0.041	1.32	-0.093	1.536	0.869	1.567	0.626	0.867	0.666	-0.193	-0.048	0.869	-0.409	2.47	0.566	1.145	-0.388	0.126	1.283	-0.406	0.87	0.452	1.004	0.839	0.387	0.438	2.111	0.992	0.831	0.886	0.869	0.505	0.87	1.27	0.439	-0.297	0.913	0.618	1.269	-0.179	0.893	0.471
chr3	29300001	29770000	chr3:2931-2977	0.664	0.297	0.689	0.496	1.591	0.248	1.166	-0.76	1.233	-0.903	0.251	0.646	0.646	-0.556	-0.274	0.683	0.8	1.324	0.301	0.707	0.079	1.486	0.716	-0.827	0.111	-1.039	-0.318	-0.513	-0.95	0.347	0.456	-0.582	-0.365	-0.228	0.732	0.181	-0.303	1.01	0.317	-0.345	-0.308	1.473	0.181	1.014	0.862	0.159
chr3	44000001	44120000	chr3:4401-4412	1.81	1.737	0.341	0.287	0.822	0.267	2.294	0.766	0.22	1.742	0.736	1.686	0.613	0.3	-0.335	2.319	0.095	2.24	-0.07	-1.5	0.906	2.407	1.316	0.715	0.078	0.582	0.584	0.475	-0.245	1.876	1.681	0.113	0.74	0.475	1.687	1.355	1.119	1.378	1.325	0.533	1.45	1.998	1.147	0.881	1.69	1.542
chr3	62130001	62330000	chr3:6214-6233	-0.518	-0.002	1.041	2.059	0.85	0.081	-0.648	2.33	0.934	-0.601	-1.047	0.068	1.464	2.286	0.814	0.492	1.041	-0.891	1.205	-0.873	-1.349	-1.622	-0.869	0.644	0.74	1.046	-1.487	-0.089	0.615	0.544	1.388	-0.078	1.004	0.932	-0	2.385	-0.57	0.747	-1.066	0.12	0.044	-2.393	-0.047	1.045	0.217	-0.511
chr3	98220001	98480000	chr3:9823-9848	3.559	2.17	2.284	3.694	3	2.069	3.578	2.514	2.314	2.828	1.613	2.936	2.198	1.686	1.529	2.261	1.632	3.627	3.049	2.207	1.649	3.261	1.495	0.566	2.275	0.835	1.266	1.517	1.698	3.062	4.5	1.663	0.726	2.331	2.239	2.204	0.174	1.801	2.59	1.321	1.875	1.502	2.684	2.296	2.79	2.389
chr3	99880001	100080000	chr3:9989-10008	1.631	0.622	0.366	0.394	0.973	1.267	2.452	0.397	1.883	1.251	0.533	0.871	1.091	0.208	0.193	1.832	0.87	1.911	0.435	1.754	0.446	1.959	1.733	0.253	-0.057	1.465	0.578	0.25	0.534	0.676	0.193	0.215	0.56	0.655	1.456	1.991	1.465	1.739	1.061	1.234	0.758	2.563	1.474	1.948	1.631	0.657
chr4	10480001	10840000	chr4:1049-1084	2.062	2.284	2.333	2.203	1.714	1.87	2.746	2.548	3.112	2.891	2.126	2.948	2.873	0.308	1.358	2.276	2.911	1.271	2.591	2.718	0.979	2.088	2.471	0.496	0.993	2.246	2.567	1.787	1.375	2.189	4.108	1.311	1.42	2.371	2.629	2.681	-0.131	2.485	1.072	2.487	1.641	2.153	1.402	1.48	3.164	1.61
chr4	105870001	105980000	chr4:10588-10598	4.507	4.071	3.918	3.517	4.413	4.346	4.128	1.515	4.297	3.362	4.449	3.237	2.679	3.965	3.155	3.912	4.603	2.089	2.114	3.389	4.79	5.18	4.098	3.667	3.455	2.366	4.4	4.173	3.662	4.805	3.683	4.38	3.562	4.415	4.435	2.509	4.211	1.977	4.229	2.975	4.424	3.741	2.93	3.627	4.259	4.185
chr4	132000001	132140000	chr4:13201-13214	1.7	-0.787	-1.55	-1.1	-1.323	-0.62	-0.413	-1.446	0.207	-0.659	-0.772	2.378	-1.13	-0.368	-0.823	-0.599	-0.956	-0.31	-0.901	-0.999	-1.302	-0.741	2.277	-1.315	-0.774	1.367	-0.288	-1.408	-0.944	-0.863	-0.009	-1.481	-0.78	-1.452	0.625	-1.054	-1.013	-0.611	-0.198	-0.531	-0.796	-1.436	0.202	-0.934	-0.179	2.37
chr4	140620001	140760000	chr4:14063-14076	0.154	0.071	1.045	0.637	1.251	1.937	0.525	2.695	0.829	1.405	1.548	2.001	1.16	-0.654	-0.387	1.862	-0.187	3.066	1.102	-0.92	1.237	1.972	1.457	0.074	0.38	0.603	0.113	-0.908	-0.13	3.099	2.8	1.372	1.412	0.09	1.745	1.548	1.792	0.395	1.094	0.678	1.306	1.378	2.072	2.632	1.562	1.156
chr4	142000001	142640000	chr4:14201-14264	0.099	-1.64	0.953	0.64	0.805	1.596	-0.023	2.778	1.98	0.572	-0.598	0.405	2.894	2.314	0.81	0.732	1.01	0.228	0.405	2.11	0.246	0.769	0.828	-0.103	0.341	0.473	0.125	0.246	0.306	0.208	1.802	1.809	-0.441	0.932	0.427	0.313	0.067	1.156	0.449	0.823	1.852	2.196	2.14	-0.198	1.131	0.513
chr4	143730001	144150000	chr4:14374-14415	1.553	1.272	1.448	1.741	0.915	1.003	0.204	0.773	1.266	1.442	0.546	1.546	0.472	0.447	0.956	1.717	1.104	1.231	0.83	0.209	1.49	1.369	0.811	0.756	1.016	0.569	1.377	-0.183	0.873	1.876	1.157	1.141	0.904	1.246	1.272	0.806	0.04	-0.719	-0.121	0.125	1.774	0.286	0.807	0.998	0.433	1.04
chr4	151340001	151650000	chr4:15135-15165	-0.133	-0.068	1.479	0.936	0.564	0.866	1.06	1.042	2.533	0.043	0.799	0.189	1.748	1.466	0.335	0.144	0.845	0.418	0.885	0.454	0.495	1.396	0.555	0.31	1.524	0.605	-0.093	1.338	0.459	0.475	1.95	1.237	1.406	0.655	0.722	1.203	0.235	0.309	1.331	0.696	-1.136	0.597	0.623	0.613	0.531	0.992
chr4	154190001	154500000	chr4:15420-15450	-1.078	-0.756	1.268	1.423	1.887	1.038	-1.566	-0.863	1.791	-0.277	-0.125	0.098	1.482	1.155	0.689	-1.085	0.579	-0.635	1.694	2.342	-0.502	-0.556	0.004	-0.101	0.339	1.203	-0.361	1.8	1.147	-1.425	-1.657	0.339	1.539	0.462	0.41	1.115	-0.17	1.282	0.174	1.195	0.551	-0.795	-0.746	-0.289	-0.244	0.387
chr4	155650001	155810000	chr4:15566-15581	4.035	4.03	3.474	4.312	4.001	3.632	4.251	4.708	4.867	3.083	2.406	4.292	3.82	3.843	4.636	4	3.794	0.823	3.742	4.55	2.312	4.008	2.71	1.552	3.562	2.651	1.123	2.06	3.831	1.291	3.83	2.77	3.732	4.244	3.134	3.969	2.055	3.212	3.583	3.052	3.42	1.557	4.13	0.793	2.871	2.958
chr4	168250001	168480000	chr4:16826-16848	0.09	2.509	4.247	4.233	4.757	3.74	2.851	3.151	4.416	2.452	3.551	3.653	3.459	3.614	3.532	2.39	4.273	1.428	4.508	3.175	3.645	4.309	3.439	3.508	3.458	1.339	3.014	2.817	3.629	2.73	2.193	3.748	2.896	3.728	4.263	3.292	2.05	3.695	4.121	2.96	2.363	3.542	1.306	4.369	2.933	3.584
chr4	175600001	176180000	chr4:17561-17618	3.321	2.472	0.183	1.676	0.773	-0.269	0.659	4.031	0.805	-0.16	0.075	0.504	0.386	-0.218	-0.038	1.565	1.52	0.33	2.095	0.23	-0.283	1.632	-0.262	-0.257	0.563	-0.492	-0.235	-0.432	0.316	2.702	4.115	0.269	-0.137	1.321	-0.22	0.775	0.013	1.6	0.141	0.133	-0.431	-0.056	3.65	0.9	0.506	-0.603
chr4	185580001	185820000	chr4:18559-18582	-0.655	0.284	1.886	1.922	1.966	0.793	2.236	0.267	0.308	0.176	1.639	2.072	1.532	2.148	1.885	0.56	0.1	0.108	0.527	2.106	1.515	2.305	0.158	0.89	1.016	2.574	1.047	2.043	2.131	-0.629	0.368	1.543	1.632	0.644	1.838	1.176	1.711	1.166	1.151	1.57	0.821	2.398	-1.128	0.683	1.613	1.518
chr4	25700001	25850000	chr4:2571-2585	4.038	4.133	3.403	4.7	3.653	2.998	4.324	3.44	5.289	4.711	4.159	3.618	4.178	4.347	3.865	2.009	4.416	4.564	3.291	0.631	3.479	4.755	4.132	3.465	3.07	3.156	3.489	2.786	4.343	4.148	2.405	3.295	4.2	1.493	4.501	4.296	3.387	3.973	3.891	3.409	1.833	2.771	3.925	3.479	3.827	4.41
chr4	40830001	41270000	chr4:4084-4127	0.076	1.217	1.403	1.122	1.66	1.324	3.253	-0.114	1.394	-0.114	1.404	1.543	1.355	1.32	0.899	3.032	1.594	3.049	0.594	1.76	1.48	2.088	2.393	1.623	1.304	1.928	1.485	1.184	1.519	1.526	1.151	1.343	1.321	1.404	1.357	0.81	2.025	1.343	0.653	1.632	1.305	2.378	1.374	2.495	1.209	1.578
chr4	5330001	5850000	chr4:534-585	0.987	0.048	1.408	0.386	0.235	-0.082	3.485	2.141	-0.061	0.861	1.786	1.368	2.853	0.206	1.992	3.537	1.748	0.455	1.816	2.037	1.316	2.331	1.085	0.829	0.837	1.48	0.049	0.886	0.931	2.829	2.418	2.008	-0.907	0.663	1.628	1.565	2.838	1.495	1.493	1.438	3.81	2.503	1.678	0.848	2.133	2.558
chr4	53560001	53800000	chr4:5357-5380	2.347	2.165	3.085	2.399	1.841	0.436	2.03	3.066	2.818	2.052	1.038	1.171	2.635	2.364	1.56	1.119	3.43	0.722	1.493	0.629	0.715	0.471	-0.234	0.185	1.982	0.992	-0.199	0.822	0.944	2.313	4.545	1.586	0.198	1.561	1.198	2.386	0.566	1.658	0.069	-0.074	1.145	0.266	2.762	1.076	1.181	1.584
chr4	6000001	6240000	chr4:601-624	2.171	2.953	1.505	0.751	0.917	2.018	3.144	1.518	1.716	2.211	2.708	1.56	1.403	2.234	1.086	2.025	1.335	0.748	1.662	2.926	2.992	2.449	2.88	2.413	1.373	2.846	2.301	1.764	2.278	1.827	2.438	1.216	1.779	1.614	2.204	1.867	2.765	3.037	1.857	2.81	2.044	3.152	3.054	2.504	1.751	2.056
chr4	68460001	68720000	chr4:6847-6872	2.825	-0.635	2.314	3.076	2.361	2.221	1.6	2.902	2.559	3.066	2.985	-0.176	2.639	2.508	3.171	2.78	2.796	2.492	2.342	-0.589	-0.225	2.502	2.093	2.512	2.975	2.952	2.732	3.457	2.5	2.452	2.862	2.777	2.655	2.856	2.427	3.127	3.065	-0.869	2.261	2.475	-0.591	1.687	2.87	1.477	2.657	2.106
chr4	78470001	78650000	chr4:7848-7865	1.082	1.191	2.401	3.209	0.673	1.794	1.458	2.473	1.633	-0.442	0.171	0.824	0.826	1.923	1.424	0.247	0.93	-0.695	1.363	0.865	0.652	0.125	-0.292	0.102	0.779	1.574	-0.203	1.287	2.986	0.198	0.206	1.072	1.722	0.079	0.376	2.151	0.403	1.047	0.046	0.706	1.615	-0.674	1.363	-0.358	0.956	1.329
chr4	85470001	86160000	chr4:8548-8616	0.638	0.542	0.404	0.253	0.395	1.228	-0.393	0.967	1.693	0.868	0.253	1.409	0.746	0.711	0.874	1.978	1.292	2.15	0.595	1.574	-0.149	0.365	1.138	0.653	0.327	0.02	-0.175	0.152	0.218	0.92	0.504	0.384	0.024	1.312	-0.103	2.06	0.383	1.151	0.167	1.145	1.476	1.446	0.481	-0.073	0.314	0.377
chr4	88730001	89070000	chr4:8874-8907	1.142	1.324	3.119	2.93	2.585	1.775	1.278	2.35	3.907	1.356	1.862	2.022	2.859	2.629	3.425	1.706	3.816	0.862	2.652	3.104	1.364	1.332	0.647	1.563	2.645	1.117	1.659	2.381	3.219	1.693	1.332	2.665	2.391	2.685	1.768	3.158	1.062	2.852	1.705	1.775	0.842	0.578	1.178	2.549	2.435	1.808
chr4	89780001	89980000	chr4:8979-8998	0.238	-1.117	0.003	0.819	-0.069	-0.023	0.052	1.058	0.195	0.583	-0.452	-0.185	0.111	-0.595	-0.625	2.095	-0.708	1.178	0.106	-1.011	-0.17	1.354	0.552	-1.508	-0.925	0.141	0.915	-0.195	-0.176	0.925	1.44	-1.046	-0.879	-0.376	0.1	-0.216	0.158	-0.639	1.304	0.34	1.942	-0.236	1.719	-1.477	-0.119	-0.429
chr4	91220001	91390000	chr4:9123-9139	-0.85	0.972	1.058	1.729	0.661	-0.614	1.583	2.493	2.376	0.357	-0.114	0.813	2.009	1.817	0.951	-0.312	1.587	1.505	-0.135	0.925	-0.324	-0.02	-0.456	-0.218	1.045	2.13	-0.861	2.167	1.435	-0.89	1.44	1.567	1.864	2.091	-0.516	1.569	-0.354	1.737	-0.645	-1.182	2.32	0.521	1.114	-1.035	1.025	0.215
chr4	99260001	99400000	chr4:9927-9940	-0.872	-0.69	0.348	1.174	0.634	-0.406	-0.377	0.706	1.797	-0.478	-0.36	-0.49	0.233	0.894	0.728	-1.204	0.571	-0.881	0.618	0.209	-0.199	-0.404	-0.268	-0.657	1.035	0.385	-0.736	1.172	0.944	0.24	-0.759	0.181	0.037	0.958	-0.078	0.887	-0.106	-0.259	-0.61	0.033	0.62	-1.11	-0.562	-0.605	0.082	-0.535
chr5	107200001	107720000	chr5:10721-10772	1.976	0.384	0.828	0.482	0.685	0.587	1.976	1.506	2.113	1.725	-0.54	1.783	1.904	0.263	1.805	2.57	1.833	2.77	-0.729	0.85	0.434	1.957	1.487	0.254	0.687	0.459	0.142	-0.89	0.099	1.799	1.282	0.441	0.851	-0.003	0.17	1.507	2.07	1.76	0.522	0.622	1.782	2.205	2.096	0.199	1.664	0.714
chr5	142300001	142440000	chr5:14231-14244	-0.973	-0.405	0.781	0.972	0.322	-0.983	-0.004	0.097	0.893	-0.607	-0.175	0.808	0.245	0.113	0.947	-0.57	1.588	-0.386	1.07	-0.835	-0.584	0.254	0.634	0.077	0.876	0.2	-0.529	0.72	1.302	-0.532	-1.733	0.546	0.507	0.967	0.196	0.916	0.171	0.304	0.22	-0.097	-0.78	-0.181	-0.572	-0.026	0.012	0.274
chr5	16520001	16840000	chr5:1653-1684	-0.723	0.058	1.14	0.487	0.3	0.24	-0.031	1.76	0.585	0.147	-0.213	-0.039	0.834	0.592	0.084	-0.03	-0.363	-0.083	0.164	0.23	0.373	-0.385	0.826	-0.08	0.317	0.956	-0.471	0.457	1.394	-0.814	-0.212	0.012	1.456	0.055	0.545	0.321	0.055	0.935	0.798	-0.313	-0.982	0.245	1.557	-0.081	-0.188	0.141
chr5	176040001	176160000	chr5:17605-17616	-0.644	-0.381	1.163	1.042	0.294	-0.488	-0.382	-0.744	-0.543	0.087	0.585	0.137	-1.015	-0.125	-0.398	-0.187	-0.374	-0.498	-0.428	-0.721	-0.687	1.116	1.85	1.422	-0.533	0.278	-0.276	-0.608	-0.173	0.137	-0.933	0.349	-0.507	-0.38	1.444	-0.96	1.143	-0.441	-0.19	0.298	-0.221	-0.542	-0.351	0.279	-0.92	0.151
chr5	177680001	177810000	chr5:17769-17781	-0.048	0.74	1.606	1.47	1.09	0.258	0.628	-0.245	0.164	0.663	1.249	0.557	-0.039	0.447	-0.03	0.435	-0.016	0.37	-0.275	-0.047	0.104	2.023	1.661	1.291	0.615	1.076	0.015	0.181	0.202	0.661	-0.599	0.463	0.134	0.331	2.283	0.225	1.521	0.299	0.079	0.645	0.052	0.019	-0.166	1.468	-0.089	1.061
chr5	42440001	42810000	chr5:4245-4281	1.53	0.964	1.009	0.483	0.38	1.032	2.293	1.455	1.457	2.121	0.625	2.109	1.758	0.704	0.444	3.831	0.35	3.638	0.636	0.58	0.928	2.645	0.976	0.301	0.697	0.592	1.666	0.301	0.307	2.554	4.241	1.148	1.282	0.002	1.733	0.312	1.346	-0.292	1.595	0.293	3.659	3.46	2.009	-0.307	2.618	0.83
chr5	4930001	5300000	chr5:494-530	3.191	2.323	2.56	1.466	3.224	2.118	1.421	0.758	1.585	3.624	1.806	2.28	2.094	1.618	0.713	2.826	1.694	1.525	2.424	1.797	2.208	2.912	1.288	0.915	1.639	0.957	1.831	0.079	0.787	3.115	2.428	1.262	1.409	1.41	2.66	1.381	1.203	1.296	2.723	0.881	0.99	1.594	1.344	1.708	2.425	2.574
chr5	58960001	60460000	chr5:5897-6046	-0.272	0.689	-0.858	-0.831	0.556	1.233	1.293	-0.785	-0.275	0.734	0.644	0.383	0.325	-0.208	-0.004	1.429	-0.185	2.092	-0.11	1.62	0.24	0.744	0.843	0.033	-0.143	0.442	0.772	-0.653	-0.735	-0.463	0.845	-0.852	0.053	-1.091	0.648	0.767	-0.197	0.788	0.05	0.453	0.083	1.566	-0.397	0.334	0.725	0.326
chr5	8380001	8490000	chr5:839-849	-2.005	-1.056	0.077	1.38	0.758	-0.121	1.012	-2.135	0.797	0.82	-0.349	-0.448	-0.032	-0.771	-0.089	0.745	1.386	-1.705	-1.298	0.439	-0.812	-2.218	-1.037	0.561	1.378	0.363	0.479	-0.944	-0.301	1.055	0.041	-1.913	0.593	1.209	0.721	0.829	0.845	-1.471	0.497	0.74	0.734	0.842	1.211	-0.286	0.646	0.84
chr5	89310001	89500000	chr5:8932-8950	2.925	1.368	0.471	0.461	1.814	1.741	2.45	1.317	1.298	3.122	0.042	0.915	1.267	0.016	-0.454	0.294	1.575	0.171	0.491	-0.562	1.581	2.567	2.667	1.266	0.364	-0.235	1.861	-0.584	-0.473	1.902	3.047	1.624	0.802	1.254	2.401	0.687	-0.689	0.236	1.499	-0.397	1.374	0.767	2.327	-0.061	2.758	1.427
chr5	8950001	9590000	chr5:896-959	-0.398	0.658	0.016	0.143	1.832	0.382	1.507	-1.051	-0.975	0.052	-0.812	0.018	1.407	0.943	1.605	0.098	-0.589	-1.126	-0.239	-1.076	-0.059	0.236	-0.569	-0.231	0.943	-0.433	0.571	-0.258	-0.613	0.527	-0.958	0.674	1.163	-0.478	-0.4	0.373	1.513	-1.012	0.996	-0.474	0.772	-0.901	-0.453	-0.91	0.068	-0.314
chr5	97650001	97910000	chr5:9766-9791	0.766	0.934	0.537	0.894	0.908	0.542	2.15	1.161	1.335	0.586	0.11	0.836	0.598	-0.311	0.222	1.673	1.05	1.605	0.066	0.719	0.852	1.567	1.098	0.217	0.423	0.679	0.964	-0.319	0.005	0.758	0.372	0.691	0.348	0.08	0.801	0.771	0.173	0.701	0.623	0.704	0.864	1.405	1.143	0.882	1.431	0.772
chr6	10880001	11000000	chr6:1089-1100	-0.775	0.062	1.171	1.443	0.483	-0.066	-0.753	-1.123	0.385	-0.662	-0.004	-0.399	-0.768	0.633	-0.606	-0.67	0.068	-0.681	-0.417	0.417	-0.393	-0.884	0.559	-1.343	0.518	0.602	-0.58	0.815	0.634	-0.458	-0.595	-1.082	1.261	1.118	0.099	1.445	-0.887	1.303	-0.122	-0.429	-0.904	-0.583	-0.848	0.004	-0.153	-0.468
chr6	124880001	125140000	chr6:12489-12514	-1.509	-1.598	1.548	2.204	1.529	-0.616	-0.463	0.056	1.531	-0.86	-0.232	-0.772	1.377	1.064	1.726	-1.628	0.775	-1.361	-0.138	2.714	-1.135	-0.683	-0.933	-1.34	0.967	0.95	-1.124	1.197	0.979	-0.859	-2.703	1.202	1.104	1.61	-0.163	0.93	-0.837	-0.217	-0.601	-0.165	0.253	-1.735	-1.104	-1.178	-0.051	0.631
chr6	127670001	128520000	chr6:12768-12852	-0.429	-1.099	1.26	1.274	0.739	0.157	-0.862	-0.692	2.422	-0.622	-0.156	-0.075	2.13	0.187	0.726	-1.578	0.955	-1.811	-0.026	0.588	-0.691	0.797	-1.149	-0.385	0.086	1.194	-1.03	0.859	1.535	-0.118	-0.953	0.148	0.378	1.27	-0.634	1.347	-0.437	-0.857	-0.776	-0.2	0.336	-0.143	0.45	-0.935	0.007	0.016
chr6	139270001	139520000	chr6:13928-13952	0.141	-0.226	0.046	0.388	0.488	0.262	-0.143	-0.318	0.675	1.596	0.133	0.225	1.441	0.576	0.443	0.778	0.812	1.52	0.152	0.075	1.179	1.255	0.062	-0.359	-0.153	-0.386	0.152	0.019	-0.462	-0.05	2.346	0.432	0.209	-0.36	0.613	0.6	-0.509	0.696	0.625	0.522	-0.926	1.358	0.678	-0.096	-0.11	0.058
chr6	148340001	148570000	chr6:14835-14857	-1.856	-1.319	0.755	0.754	1.255	-0.832	-2.294	1.087	0.069	-0.637	-0.532	-0.873	0.459	1.04	1.113	-1.576	1.278	-1.682	-0.171	-0.449	-0.651	-1.345	-1.159	-0.886	1.068	-0.058	-1.434	0.882	0.586	-1.524	-2.159	-0.29	0.772	0.99	-0.517	0.974	-0.528	0.393	-1.312	-0.647	-2.844	-1.762	-0.459	-1.074	-0.078	-0.304
chr6	148730001	149080000	chr6:14874-14908	2.867	2.461	0.411	1.029	1.279	1.217	3.376	2.514	-0.089	2.672	0.976	0.66	1.364	0.085	0.509	2.016	1.96	2.977	1.799	0	1.71	2.098	1.017	1.634	1.221	0.749	1.65	0.089	0.456	2.485	2.777	0.599	1.448	0.886	1.42	1.86	0.749	0.425	1.745	0.928	0.669	-0.082	1.832	0.801	2.612	1.478
chr6	154150001	154510000	chr6:15416-15451	-0.286	-0.427	2.921	2.898	2.881	1.331	0.585	2.405	2.877	0.615	1.416	1.48	2.744	1.392	2.339	-0.33	2.708	1.64	2.23	1.39	0.913	1.494	2.232	0.682	2.341	1.889	-0.727	1.87	1.78	0.437	-1.36	2.094	1.376	2.178	1.684	2.612	0.394	2.427	0.634	0.632	1.746	1.609	0.901	1.553	1.501	0.792
chr6	39810001	40050000	chr6:3982-4005	-1.689	-0.832	0.971	0.723	0.978	0.26	-0.565	0.736	0.965	-0.853	-0.659	-0.037	1.07	1.947	0.666	-2.032	1.481	-1.185	0.964	1.173	-1.254	-1.353	-1.348	-0.57	0.748	0.049	-1.515	0.569	0.012	-0.651	0.596	1.508	0.682	1.132	-0.098	0.765	-0.87	1.361	-1.984	-1.172	-0.416	-1.839	0.893	-1.748	0.27	-0.04
chr6	53780001	53940000	chr6:5379-5394	-1.63	-0.573	0.395	0.403	-0.296	-1.358	-1.408	-0.148	0.757	-2.222	-0.856	-1.281	-0.263	-0.218	-0.375	-1.901	0.144	-2.038	-0.479	0.553	-1.508	-2.29	-1.979	-2.157	-0.05	-0.106	-0.049	0.09	0.756	-1.492	-3.179	-0.126	-0.077	0.605	-1.553	0.711	-0.803	-0.564	-1.613	-1.786	-1.204	-1.756	0.273	-1.521	-0.638	-0.656
chr6	56590001	56850000	chr6:5660-5685	1.446	0.965	1.294	1.031	2.056	1.849	2.753	1.622	2.927	1.868	1.073	1.345	1.414	1.642	0.642	1.587	2.242	2.905	0.54	2.522	1.868	2.395	1.834	0.734	1.353	2.039	1.054	1.217	1.22	1.911	1.927	1.148	1.232	1.49	1.272	2.08	1.638	2.502	2.067	0.627	1.947	2.702	1.929	2.172	2.048	0.623
chr6	72670001	73070000	chr6:7268-7307	1.814	1.179	2.063	2.237	3.174	2.642	3.118	1.786	3.165	2.236	1.705	2.658	1.859	1.81	2.01	1.873	2.971	3.346	1.604	3.091	1.91	2.69	2.606	1.788	2.085	2.401	1.522	1.786	1.764	0.303	-0.951	1.131	1.759	2.25	1.991	3.313	1.428	2.456	1.824	2.077	1.768	3.888	1.867	2.88	2.785	1.464
chr7	104760001	104940000	chr7:10477-10494	-0.358	-0.489	1.917	2.709	1.288	0.924	1.15	0.935	2.839	0.74	-0.093	0.699	1.245	1.333	2.327	0.824	1.354	1.21	-0.347	1.817	0.407	1.058	-0.413	0.241	0.582	1.486	-0.585	1.439	1.127	-0.205	-0.239	0.866	0.9	0.567	0.691	1.896	0.164	0.79	-0.525	0.244	1.633	1.698	1.334	0.052	1.148	0.745
chr7	12520001	12670000	chr7:1253-1267	-1.149	1.768	1.983	1.96	1.753	-0.495	-0.159	-0.441	-0.26	-1.219	-0.584	-0.883	1.025	-0.293	-0.321	-0.212	0.772	-1.536	0.611	-0.124	-1.065	1.19	-1.035	-0.677	-0.932	0.45	-0.921	-0.549	-0.252	-1.626	1.521	0.558	-0.521	-0.618	-0.384	1.425	-0.139	-0.777	-0.987	-1.235	-0.281	-0.742	-0.531	0.09	1.306	-1.497
chr7	136030001	136280000	chr7:13604-13628	-0.237	0.782	1.024	0.504	0.557	0.182	1.192	1.253	0.41	0.616	0.84	0.4	-0.058	-0.502	0.055	0.457	0.129	1.077	0.219	1.502	0.139	1.03	-0.072	0.427	0.368	0.385	0.741	0.789	-0.349	-0.01	1.414	0.747	-0.809	-0.635	0.361	-0.65	0.036	-0.063	0.661	0.645	-1.585	1.766	0.086	0.973	0.488	-0.183
chr7	137350001	137710000	chr7:13736-13771	-0.12	0.01	1.228	1.296	1.452	1.517	0.803	0.574	1.64	2.078	0.048	0.005	0.78	1.361	0.474	0.078	-0.804	1.174	0.225	-0.118	0.923	1.581	1.61	0.728	-0.272	0.75	0.568	0.662	0.992	1.146	1.957	0.208	0.713	0.817	-0.171	1.03	1.28	1.767	0.096	0.652	1.836	1.814	1.042	-0.91	0.307	0.254
chr7	32600001	32780000	chr7:3261-3278	0.13	0.571	0.961	2.21	0.577	2.115	2.355	0.974	2.678	1.852	0.595	0.673	1.505	1.79	1.489	1.212	1.552	2.352	0.655	0.72	0.512	1.056	0.436	1.637	1.93	2.001	0.841	2.057	1.259	2.157	2.739	1.636	0.344	1.417	2.256	2.035	0.566	0.744	0.872	2.16	2.009	0.362	0.058	3.255	1.272	2.171
chr7	34290001	34780000	chr7:3430-3478	-2.17	-1.224	0.237	0.58	-0.076	-0.065	-1.189	0.362	2.307	-1.597	-0.857	-0.669	0.759	0.962	0.868	-2.082	0.731	-1.822	-0.718	1.847	-1.394	-2.319	-1.905	-1.611	0.427	1.399	-1.531	0.443	0.93	-1.315	1.555	0.963	0.94	1.408	-1.052	0.708	-1.045	-0.308	-1.448	-1.108	-0.646	-1.9	-1.07	-2.165	0.422	-0.011
chr7	37670001	37910000	chr7:3768-3791	2.23	1.864	1.55	1.265	1.646	0.96	2.931	1.739	2.33	2.272	1.29	2.647	2.561	1.128	1.04	2.183	0.155	1.031	1.958	-0.347	1.423	2.184	2.525	1.346	1.791	-0.257	0.977	0.142	0.342	2.325	3.104	1.499	0.252	0.574	1.713	1.027	1.137	0.572	2.323	1.927	1.559	1.591	1.16	3.132	2.594	2.482
chr7	86770001	87070000	chr7:8678-8707	-0.267	-0.197	0.806	-0.781	1.19	1.417	1.593	1.285	1.834	1.493	0.429	1.591	0.635	1.301	-0.852	0.932	-0.661	1.383	0.864	1.444	1.098	1.007	0.474	0.737	1.195	0.662	1.698	-1.546	-0.373	0.3	-1.779	0.594	2.098	-0.539	1.477	-0.636	0.521	-0.662	1.694	0.793	1.778	0.289	-1.074	-0.16	0.098	0.45
chr7	90160001	90290000	chr7:9017-9029	-1.011	-0.149	1.953	1.817	2.075	0.861	0.355	2.251	1.612	0.502	0.304	0.991	2.144	2.471	2.119	0.323	1.204	0.049	1.18	2.832	0.435	-0.201	-0.602	-0.732	1.687	1.231	-0.323	1.084	1.779	1.741	1.878	1.874	1.109	2.354	0.646	1.337	-0.354	1.079	0.175	0.35	0.026	0.188	0.613	-0.301	1.236	0.913
chr8	101790001	102180000	chr8:10180-10218	2.901	2.638	2.086	2.708	2.027	1.142	3.39	2.431	4.056	2.095	0.905	1.512	2.315	2.404	2.41	1.254	2.687	2.3	1.529	3.095	1.354	1.53	1.69	0.859	2.104	3.077	0.788	2.597	2.736	1.981	3.629	2.339	2.547	2.554	1.491	3.695	0.882	2.207	2.435	1.344	1.98	1.126	3.427	0.744	2.665	0.836
chr8	118200001	118990000	chr8:11821-11899	-0.676	0.341	1.31	1.717	1.525	0.847	0.615	1.809	0.843	1.187	-0.072	0.509	0.676	0.8	0.324	-0.336	1.504	1.844	0.787	1.174	0.752	1.25	1.341	0.238	1.283	0.474	0.378	1.103	1.198	0.404	-0.831	0.667	0.718	0.604	1.737	1.416	0.176	2.277	-0.102	-0.156	0.575	0.405	1.267	0.865	0.137	0.608
chr8	120560001	120830000	chr8:12057-12083	-1.178	-0.351	1.064	0.754	1.169	0.344	-0.127	1.433	1.53	-0.636	0.584	0.296	0.991	0.749	0.898	-0.699	1.948	-0.435	0.536	2.091	-0.302	0.081	-0.342	0.328	1.466	0.641	0.112	1.096	1.334	-1.068	-1.681	0.764	0.562	1.577	0.194	1.567	-0.024	1.648	-0.158	-0.117	-0.835	0.89	0.422	-0.404	0.749	-0.036
chr8	129150001	129560000	chr8:12916-12956	0.994	1.512	0.785	-0.088	0.735	0.72	2.241	0.191	0.754	1.281	1.674	1.613	0.424	-0.28	0.924	1.51	2.615	1.055	1.438	-1.674	0.579	1.973	1.554	0.758	1.183	-0.054	1.295	-0.79	0.936	0.578	2.01	1.217	0.539	1.034	0.799	1.611	0.03	-0.025	1.126	1.804	0.018	0.584	-0.261	2.47	1.799	1.21
chr8	133240001	133380000	chr8:13325-13338	0.686	1.717	2.76	2.585	2.703	2.485	2.296	0.146	1.942	1.799	3.721	2.429	2.917	2.45	2.901	3.698	3.203	2.025	2.251	3.709	2.932	1.997	1.674	2.432	1.246	1.393	1.482	1.359	1.532	1.435	0.683	2.904	1.38	0.957	2.05	1.208	1.193	2.355	3.299	2.302	2.035	3.165	1.732	3.381	2.1	2.367
chr8	135540001	135650000	chr8:13555-13565	1.268	0.146	0.083	-1.199	-0.683	0.363	0.737	0.13	-2.012	0.045	-0.375	0.927	0.319	-0.317	-0.663	1.982	-0.228	0.753	2.08	-1.049	-0.346	1.347	0.072	0.97	-0.394	-0.338	-0.188	-1.331	-1.589	1.236	1.793	-0.642	-1.116	-0.873	-0.096	-1.157	-1.685	-0.119	0.44	0.36	1.325	-0.94	1.273	-0.87	1.144	-0.439
chr8	136500001	136670000	chr8:13651-13667	3.245	0.499	-0.773	-1.076	1.584	1.447	2.346	3.093	-1.38	1.875	-2.009	2.323	1.911	-0.543	-1.146	3.365	-0.211	3.758	0.01	-0.507	0.254	2.443	-0.988	0.645	-1.687	-1.08	1.014	-1.654	-2.197	3.676	4.784	0.546	-2.501	-0.048	1.577	-0.388	0.199	-0.635	1.808	-0.853	3.532	-1.211	3.258	-0.444	2.456	2.059
chr8	1840001	1960000	chr8:185-196	-0.875	0.985	1.551	1.169	1.064	2.12	1.031	-0.037	-0.366	1.504	1.902	1.695	1.088	0.751	1.048	-0.412	1.171	0.34	1.915	0.409	0.939	0.299	1.776	1.027	-0.051	0.496	1.153	0.026	-0.213	0.029	-0.898	0.145	1.509	0.668	1.861	0.599	-0.146	1.634	2.009	2.328	1.931	0.089	-0.499	1.509	0.833	1.597
chr8	19310001	19470000	chr8:1932-1947	0.018	-0.32	0.149	-1.417	0.162	-0.438	-2.469	2.153	0.138	-0.444	-1.248	-2.441	-0.096	-0.314	-0.739	0.374	-1.397	-1.218	-0.922	-1.416	-1.292	0.493	-1.276	-0.53	-0.953	-0.9	-1.63	-0.627	-0.8	-0.978	-1.575	-1.456	-0.397	0.247	-1.081	1.528	-1.231	-0.976	-0.683	-1.158	-1.097	-2.09	-0.554	-0.505	-1.552	-0.027
chr8	22770001	22920000	chr8:2278-2292	1.793	2.447	2.962	2.299	2.383	1.627	2.206	1.562	2.631	2.557	1.923	2.174	2.737	2.565	2.177	2.899	2.752	2.629	2.418	3.237	2.102	1.997	2.279	1.426	1.034	0.859	1.051	1.392	1.089	2.523	3.169	1.263	1.272	1.099	2.12	1.053	1.328	2.837	2.649	2.387	1.493	2.466	2.132	2.334	2.531	1.933
chr8	2470001	3010000	chr8:248-301	2.452	2.247	0.503	1.409	-0.555	1.74	3.327	2.16	-0.793	1.825	0.662	2.739	0.938	2.054	-1.016	0.068	1.119	-0.497	1.558	-1.129	-0.794	-0.535	0.693	0.17	-1.267	1.946	0.703	-0.738	0.191	2.656	3.744	-0.507	2.384	0.754	2.197	-0.218	-0.51	2.295	-1.281	-0.626	2.444	-2.491	1.159	-1.322	1.003	0.463
chr8	25190001	25420000	chr8:2520-2542	-0.435	1.447	2.143	0.62	-0.231	1.082	0.171	-0.857	2.264	1.157	0.159	-0.035	1.009	-0.284	-0.315	2.254	-0.634	-0.146	0.272	0.491	0.177	1.105	1.733	-0.286	-0.043	0.828	1.439	0.545	0.974	-0.293	-0.93	1.55	1.683	-0.2	0.433	0.4	-0.096	1.563	0.726	2.248	0.443	-0.03	-0.337	-0.118	-0.042	0.662
chr8	37380001	37510000	chr8:3739-3751	-2.063	-0.138	0.026	-0.476	-0.116	0.213	-0.222	-1.619	0.544	-0.945	-0.412	-0.909	-0.301	-0.774	-0.911	-0.641	1.102	-0.731	0.733	1.772	-1.044	-1.274	-1.688	-1.059	-0.303	1.278	-1.193	1.015	-0.441	-2.09	-2.029	0.754	-0.615	-0.17	-0.645	0.804	-1.532	0.119	-1.025	-0.294	1.247	0.167	-0.843	-0.725	-0.903	-0.82
chr8	58790001	59160000	chr8:5880-5916	-0.183	1.147	-0.49	-0.135	2.402	2.684	0.084	-0.728	0.436	0.882	1.195	0.367	-0.108	1.831	-0.011	1.514	2.593	0.165	0.609	1.41	2.368	1.15	0.171	1.263	-0.162	2.103	2.206	0.816	-0.656	0.767	-1.529	1.01	1.09	1.411	0.714	1.554	2.485	0.528	1.128	2.184	1.3	3.008	0.008	1.931	1.952	-0.064
chr8	61240001	61690000	chr8:6125-6169	1.933	1.577	2.103	1.886	2.379	2.156	2.416	2.986	2.726	2.294	1.936	2.062	2.614	1.707	1.71	1.665	1.432	2.413	2.018	2.934	1.505	2.111	1.31	1.241	2.192	2.144	0.78	2.219	2.128	2.008	1.492	1.552	2.625	1.527	1.874	2.915	1.598	2.362	2.125	1.8	2.08	-0.468	2.038	2.149	2.239	1.964
chr8	64580001	64880000	chr8:6459-6488	0.315	0.911	2.589	2.742	3.116	1.203	2.251	3.009	1.03	1.957	1.643	2.15	1.896	3.104	2.846	2.408	2.187	-0.263	2.505	1.965	0.935	1.103	2.64	1.254	2.955	1.364	2.465	1.97	2.52	2.033	3.112	2.586	2.487	2.564	2.51	3.942	2.203	1.967	1.316	0.787	1.546	2.946	1.919	2.397	2.745	2.01
chr8	70220001	70400000	chr8:7023-7040	1.41	1.518	1.454	1.541	2.347	1.56	3.037	1.42	2.77	1.062	0.757	1.01	1.058	1.21	1.515	1.757	2.519	2.604	0.556	2.831	0.688	2.42	2.474	1.028	1.131	2.669	1.152	0.783	1.568	1.187	0.792	1.26	0.65	1.413	1.423	2.766	2.069	2.121	1.146	1.088	0.82	3.212	1.842	2.464	2.548	0.62
chr9	14060001	14340000	chr9:1407-1434	-1.602	-0.919	0.211	1.341	-0.463	-0.18	-0.716	-0.707	2.082	-1.416	-1.269	-0.259	0.794	0.385	0.68	-1.743	0.792	-2.153	-0.256	1.796	-0.986	-2.046	-1.157	-1.424	-0.324	1.431	-0.664	1.249	1.335	-2.515	-2.382	0.016	0.8	1.512	-1.578	1.55	-1.369	-0.758	-1.986	-0.82	-1.353	-1.578	-1.282	-1.752	-1.244	-0.538
chr9	21250001	21480000	chr9:2126-2148	1.707	0.983	3.071	3.604	3.479	1.4	1.542	2.008	2.573	0.502	1.819	1.767	1.468	1.3	1.904	1.308	2.082	1.401	2.058	2.398	0.91	1.529	1.188	0.96	0.945	1.231	0.971	1.533	1.704	0.578	1.832	1.274	1.419	1.158	2.314	2.261	0.178	1.817	1.279	1.166	2.035	1.834	0.655	1.716	1.884	1.725
chr9	35210001	35410000	chr9:3522-3541	0.299	-0.293	0.664	-0.474	1.006	1.564	0.726	-1.051	1.807	-0.49	0.014	1.21	0.918	-0.613	-0.733	0.177	-1.455	1.835	-1.136	0.514	1.813	-0.031	0.21	-0.948	-0.242	1.022	0.197	0.962	0.026	1.707	0.511	0.163	0.26	-0.124	0.753	-0.477	1.831	0.32	1.428	1.343	1.694	0.408	-0.373	-0.509	-0.045	1.094
chr9	38410001	38650000	chr9:3842-3865	-1.358	-0.348	1.705	1.61	1.28	1.362	0.932	1.134	1.071	1.25	0.271	1.36	1.963	1.696	1.792	1.752	1.79	0.461	0.514	0.759	-0.334	1.283	0.922	-0.096	1.415	1.316	1.125	0.374	0.985	0.485	-1.105	1.952	1.084	1.153	0.599	1.1	-0.798	-0.108	-0.067	1.439	0.629	0.109	1.184	-0.739	1.286	0.005
chr9	63030001	63440000	chr9:6304-6344	-0.26	1.711	0.1	1.234	0.199	0.654	1.327	1.826	-0.602	-0.721	-0.797	0.365	-0.307	-0.555	-0.585	-0.675	-0.604	-0.226	0.537	-0.759	1.062	-0.619	-0.285	-0.541	0.843	0.053	-0.551	1.276	1.022	1.703	0.967	1.563	1.146	-0.673	0.107	1.278	0.429	1.864	0.835	-1.335	0.502	1.253	-0.7	0.164	-0.852	0.048
chr9	76470001	76690000	chr9:7648-7669	-0.378	-1.044	-0.302	-0.183	1.212	1.343	-0.525	-0.635	-0.188	1.666	0.935	0.524	0.73	-0.556	-1.06	0.498	-0.074	0.351	0.185	-1.64	0.338	1.329	0.216	-0.069	-0.006	-0.342	1.241	-0.962	-0.995	1.362	-0.755	0.538	0.248	-0.08	1.464	-0.661	-0.233	0.328	1.125	-0.688	0.139	1.316	-0.35	1.003	1.449	0.477
[truncated: 297 more columns]
