# Supplementary material for: Transcription factor expression is the main determinant of variability in gene co‐activity
Source: Mol Syst Biol. 2023 May 9;19(7):e11392. doi: 10.15252/msb.202211392 (PMC10333863; doi:10.15252/msb.202211392)
Supplement: Supplementary file 6 — Dataset EV4 [file MSB-19-e11392-s004.xlsx]

## Sheet: Description
Dataset EV4
Genomic locations of matched non-variable co-activity domains. Columns include chromosome, start, end and domain identifier (consisting of chromosome and range in 10 kb bins), and the mean co-activity score of the domain in a separate column for each individual.

## Sheet: Dataset EV4
chr	start	end	domain	GM06985	GM06986	GM06989	GM07037	GM07048	GM07051	GM07056	GM07346	GM07347	GM07357	GM10847	GM10851	GM11830	GM11832	GM11840	GM11843	GM11881	GM11892	GM11894	GM11918	GM11920	GM11930	GM11931	GM11992	GM11993	GM11995	GM12005	GM12006	GM12043	GM12044	GM12058	GM12144	GM12154	GM12155	GM12156	GM12234	GM12249	GM12275	GM12283	GM12286	GM12340	GM12341	GM12342	GM12347	GM12383	GM12400
chr6	133920001	134080000	chr6:13393-13408	0.554	0.377	0.45	0.7	0.546	0.793	0.821	0.389	0.68	0.723	0.812	0.786	0.81	0.671	0.625	1.706	0.832	0.968	0.78	0.888	1.06	0.751	0.914	1.011	0.739	0.562	0.414	0.512	0.409	0.754	0.632	0.868	0.628	0.837	0.959	0.577	1.202	1.023	0.995	0.836	0.87	1.637	0.776	1.219	0.961	0.311
chr6	46080001	46210000	chr6:4609-4621	0.915	0.365	1.203	0.664	0.989	0.869	0.018	0.824	0.3	1.734	0.447	0.726	0.968	0.516	0.747	0.686	0.927	1.008	1.036	0.868	0.613	1.109	0.437	0.086	0.926	-0.064	0.261	0.711	0.567	1.359	0.259	0.653	0.466	0.575	1.204	0.543	0.13	1.159	1.164	0.391	1.235	0.854	0.531	0.991	0.61	0.55
chr5	67120001	67260000	chr5:6713-6726	0.215	-0.513	0.125	0.619	0.632	0.538	-0.151	-0.088	-0.27	-0.713	0.855	0.674	0.093	0.564	0.088	0.215	0.722	-0.09	0.917	-1.017	0.346	0.58	0.361	0.27	0.733	0.191	0.313	-0.038	0.625	0.358	-0.704	0.748	0.009	-0.149	0.167	-0.213	0.152	0.192	0.797	0.133	-0.491	0.849	0.041	1.088	-0.009	0.106
chr3	146430001	146590000	chr3:14644-14659	0.391	0.735	1.174	1.324	1.296	1.179	0.521	1.128	0.859	0.436	1.117	1.388	0.427	0.872	1.169	1.007	0.948	-0.157	1.391	0.854	0.81	0.907	1.319	1.013	0.757	0.837	0.896	0.925	0.967	0.417	0.371	1.027	0.778	0.924	1.249	0.622	1.011	0.327	1.361	0.618	0.378	0.969	0.401	1.246	0.738	1.105
chr4	11330001	11470000	chr4:1134-1147	0.916	1.44	1.142	0.375	0.497	0.341	0.859	-0.007	0.834	0.755	0.743	0.462	-0.507	-0.831	-0.392	0.256	0.394	0.21	0.818	0.293	0.479	-0.067	0.449	0.283	-0.278	0.335	-0.384	-0.602	0.548	0.154	0.069	0.055	0.026	-0.083	-0.08	1.847	-0.737	-0.465	-0.043	-0.007	1.965	0.787	-0.628	1.025	0.882	1.558
chr7	118130001	118280000	chr7:11814-11828	0.208	0.815	1.122	1.139	0.599	1.252	0.691	0.133	1.037	1.251	0.708	0.791	0.774	1.16	1.264	0.695	1.112	1.03	0.774	0.979	1.288	0.686	0.325	0.646	1.182	1.176	0.771	0.853	1.022	0.708	0.538	1.163	0.925	1.253	0.897	1.173	0.646	1.126	1.24	1.165	1	0.624	0.738	0.804	1.367	0.5
chr5	113450001	113650000	chr5:11346-11365	1.317	1.354	1.618	1.442	1.392	1.435	1.3	1.18	1.664	1.467	1.651	1.152	1.195	1.447	1.39	1.316	1.299	1.064	1.108	1.366	1.581	1.479	0.932	1.34	1.226	1.48	1.263	1.611	1.584	1.565	1.119	1.579	1.488	1.585	1.369	1.328	1.218	1.255	1.638	1.336	1.314	1.193	1.258	1.286	1.296	1.264
chr2	89510001	89630000	chr2:8952-8963	0.927	0.916	1.055	1.058	0.801	-0.039	1.001	0.756	-0.691	0.865	1.23	0.697	1.06	0.471	0.759	1.096	1.225	0.822	0.84	-1.013	-0.908	1.112	0.572	0.772	0.193	0.869	-0.089	0.55	0.889	0.872	0.511	1.012	0.457	1.164	0.796	0.662	1.041	0.922	1.111	0.938	0.713	0.512	0.972	1.308	0.543	0.974
chr12	45140001	45500000	chr12:4515-4550	1.785	1.954	2.133	2.036	2.364	1.703	2.325	1.844	2.304	1.922	1.959	1.814	1.898	1.834	1.89	2.119	1.966	2.069	1.829	2.675	2.223	2.516	1.575	1.684	1.9	1.716	2.07	1.813	1.612	2.297	2.271	1.759	1.73	2.05	1.918	2.009	2.175	2.245	2.146	1.816	1.771	2.182	1.788	1.584	2.168	1.714
chr1	225350001	225500000	chr1:22536-22550	0.518	0.872	0.488	1.144	1.191	0.539	0.793	0.914	1.01	0.919	0.945	0.755	0.563	1.074	0.729	0.745	0.484	0.932	0.873	0.842	1.01	0.785	0.881	1.065	0.999	0.857	0.973	0.884	0.819	0.965	0.972	0.767	0.871	0.859	0.955	0.742	1.293	0.892	1.006	1.134	1.155	0.575	0.694	0.885	0.95	0.92
chr15	69180001	69510000	chr15:6919-6951	0.263	0.553	0.273	0.659	0.399	0.24	0.22	-0.034	0.832	0.022	0.234	0.402	0.438	0.447	0.703	0.062	0.42	0.103	0.358	0.898	0.226	0.153	-0.544	0.236	0.604	0.934	0.376	0.368	0.847	-0.016	0.303	0.603	0.797	0.846	-0.04	0.732	0.569	0.138	0.09	0.359	0.444	0.197	0.545	0.056	0.174	0.199
chr4	20650001	20800000	chr4:2066-2080	1.126	1.277	1.232	1.107	1.239	0.932	1.312	0.524	1.154	1.21	1.165	1.158	1.022	0.884	1.167	1.164	1.08	1.181	0.81	0.974	1.255	1.449	1.098	0.889	1.12	0.878	0.936	1.121	0.998	0.966	1.078	0.944	1.13	1.095	1.088	1.132	1.16	1.041	1.019	1.024	1.264	1.019	0.933	1.181	0.92	0.694
chr3	154190001	154390000	chr3:15420-15439	1.419	1.579	1.649	1.365	1.46	1.35	1.38	1.534	1.557	1.411	1.372	1.424	1.394	1.499	1.566	1.408	1.176	1.191	1.352	1.19	1.694	1.399	1.29	1.39	1.873	1.587	1.915	1.452	1.43	1.521	1.155	1.64	1.519	1.629	1.313	1.473	1.266	1.488	1.401	1.336	1.605	1.359	1.256	1.365	1.32	1.402
chr14	88380001	88670000	chr14:8839-8867	0.421	0.711	0.88	0.823	0.62	0.512	0.528	0.488	0.746	0.893	0.842	0.711	0.74	0.732	0.679	0.917	0.758	0.705	0.698	0.977	0.792	0.807	0.641	0.503	0.687	0.781	0.779	0.748	0.693	0.537	0.556	0.551	0.567	0.761	0.662	0.839	0.484	0.596	0.594	0.536	0.752	0.965	0.597	0.576	0.614	0.19
chr19	51540001	51650000	chr19:5155-5165	-0.553	-0.087	-0.597	-0.686	-0.999	-0.356	-0.954	0.589	-0.616	-0.362	-0.722	-0.751	-0.423	-1.037	-1.002	-0.276	-0.351	-0.307	-0.196	-1.13	-0.632	-0.339	-0.07	-0.95	-1.044	-0.536	-0.374	-0.833	-0.52	-0.494	-0.339	-0.36	0.02	-0.362	0.084	-0.91	-0.501	-0.439	-0.44	-0.339	-0.747	-0.809	-0.361	-1.014	-0.207	-0.384
chr19	33370001	33510000	chr19:3338-3351	0.603	0.52	0.277	0.086	0.039	0.422	0.497	0.62	0.701	0.436	0.527	0.389	0.31	0.583	0.288	0.185	0.493	0.142	0.579	0.205	0.69	0.239	0.146	0.495	0.392	0.255	0.392	0.475	0.443	0.584	0.377	0.519	0.234	0.325	0.416	0.44	0.443	0.255	0.654	0.438	0.367	0.577	0.36	0.503	0.416	0.449
chr9	98710001	98870000	chr9:9872-9887	0.461	1.169	-0.373	0.788	0.075	0.302	1.261	-1.477	-1.001	1.213	0.926	0.042	-0.283	0.999	-0.242	0.566	-0.891	0.708	0.766	0.896	1.286	-1.152	-0.806	0.543	0.028	1.04	0.408	-0.001	1.202	0.605	1.476	-0.633	1.157	0.609	-0.198	0.577	0.829	-0.3	0.523	1.398	-0.23	0.015	1.311	1.106	0.216	1.222
chr4	155280001	155440000	chr4:15529-15544	0.595	0.795	0.984	0.801	0.638	0.928	0.442	0.888	0.861	0.981	0.549	1.375	0.734	0.65	0.383	0.75	0.881	0.468	0.861	0.879	0.748	1.004	0.559	0.596	0.729	0.524	0.764	0.749	0.59	1.039	1.203	0.939	0.707	0.897	0.109	0.843	0.892	0.895	0.94	0.512	0.534	0.688	0.92	0.396	0.741	0.559
chr11	114340001	114510000	chr11:11435-11451	1.416	1.149	1.132	1.261	0.781	1.366	1.148	1.146	1.304	1.705	1.316	1.173	1.365	1.423	1.458	1.505	0.943	1.417	0.88	1.59	1.197	1.36	1.574	1.344	1.345	1.843	1.401	1.408	1.179	1.573	0.9	1.441	1.746	1.437	1.115	1.26	1.346	1.172	1.049	1.28	1.359	1.581	1.176	1.193	1.321	1.043
chr6	18080001	18320000	chr6:1809-1832	2.127	2.414	2.219	2.207	2.487	2.106	1.935	2.394	1.938	2.189	2.535	2.265	1.965	2.261	2.227	2.168	2.363	1.888	2.355	2.246	2.498	2.488	2.131	2.212	2.393	2.166	2.467	2.411	2.472	2.513	2.362	2.594	2.367	2.534	2.422	2.234	2.398	2.092	2.477	2.17	2.164	2.057	2.305	2.239	2.213	2.103
chr21	6910001	7170000	chr21:692-717	1.887	1.468	1.712	1.853	1.706	1.651	1.777	1.711	1.941	2.014	1.688	1.172	1.602	1.71	1.722	1.773	1.361	1.688	1.548	2.041	1.718	1.808	1.547	1.065	1.77	1.477	1.666	1.382	1.39	1.241	1.953	1.668	1.531	1.866	1.644	1.542	1.803	1.779	2.036	1.605	1.654	1.576	1.558	1.538	1.121	1.849
chr20	17520001	17740000	chr20:1753-1774	1.877	1.726	1.588	1.578	1.495	1.531	1.489	1.866	1.696	1.706	1.813	1.808	1.901	1.91	1.731	1.831	1.43	1.944	1.599	1.589	1.52	1.448	1.932	1.952	1.741	2.111	1.869	1.733	1.843	1.937	1.229	1.594	1.778	1.587	1.857	1.896	2.077	1.711	1.61	1.618	1.843	1.863	1.808	1.73	1.702	1.885
chr6	71210001	71390000	chr6:7122-7139	0.428	0.086	1.228	1.199	0.588	0.494	0.699	0.483	1.537	0.212	0.319	0.392	0.712	0.51	0.941	0.771	0.683	0.483	0.346	0.545	0.13	0.197	-0.243	0.596	0.328	1.169	0.241	0.741	0.509	-0.044	-0.463	0.487	0.34	0.547	0.165	0.774	0.513	0.309	0.817	0.69	0.244	-0.082	0.358	0.375	0.077	0.297
chr9	77150001	77470000	chr9:7716-7747	1.515	2.297	2.612	2.388	2.775	2.268	2.29	1.906	2.803	2.436	2.358	1.868	2.423	2.57	2.234	2.15	2.401	1.942	2.021	2.733	2.477	2.813	1.198	1.671	2.321	2.119	2.348	2.039	2.105	2.713	2.438	2.385	2.257	2.48	2.173	2.217	2.029	2.588	2.701	1.765	2.036	2.135	2.097	2.106	1.969	1.888
chr11	32030001	32190000	chr11:3204-3219	1.699	0.822	0.739	0.655	1.075	0.879	1.798	1.302	0.837	1.256	0.609	1.769	1.393	0.677	0.957	1.268	0.639	1.197	0.849	0.753	1.226	1.18	1.239	1.115	0.834	0.69	0.839	0.851	0.5	1.678	1.785	1.012	0.814	0.902	1.099	0.929	1.13	0.857	1.06	0.623	1.455	0.812	1.339	1.105	1.313	1.015
chr3	27230001	27550000	chr3:2724-2755	0.743	0.83	1.277	1.236	1.068	0.724	1.252	0.825	1.285	1.077	1.001	0.6	0.901	1.052	0.938	0.767	1.057	0.804	0.792	1.487	0.951	1.01	0.621	0.528	0.967	1.351	0.995	1.043	1.192	0.584	0.887	1.028	1.049	1.376	0.992	1.34	0.741	1.063	1.152	0.721	0.677	0.962	1.206	0.93	0.731	0.435
chr9	93330001	93720000	chr9:9334-9372	2.055	1.992	1.937	1.846	2.229	1.9	1.904	2.041	2.089	1.976	1.934	1.924	1.916	1.984	2.048	1.74	1.98	2	1.664	2.309	2.183	1.999	1.735	2.064	2.062	2.149	2.034	1.95	1.93	2.113	1.811	1.958	2.138	2.107	1.933	1.99	2.231	2.063	2.088	2.109	1.853	2.048	2.18	2.109	1.969	1.786
chr2	203670001	203790000	chr2:20368-20379	-0.195	0.253	-0.113	0.087	0.184	0.026	0.374	-0.543	0.017	0.405	0.376	0.174	0.408	-0.275	-0.105	2.023	-0.636	0.636	0.296	-0.792	-0.038	-0.176	0.336	0.068	0.301	-0.172	-0.299	-0.285	0.623	0.516	-2.126	-0.188	0.005	0.237	0.323	0.548	0.106	-0.201	0.22	0.323	-0.125	-0.576	-1.987	-0.899	-0.535	0.776
chr8	19750001	19910000	chr8:1976-1991	1.213	1.061	1.418	1.53	1.309	1.24	0.997	1.598	1.335	1.259	1.166	1.166	1.179	1.296	1.389	1.049	0.951	1.056	0.954	1.12	1.077	1.28	1.188	1.434	1.364	1.482	1.201	1.385	1.295	1.235	1.826	1.229	1.398	1.336	0.85	1.295	0.698	0.949	1.13	0.677	0.894	1.193	1.336	1.013	0.963	1.073
chr19	7060001	7240000	chr19:707-724	0.798	0.786	0.466	0.537	0.85	0.566	1.089	0.61	-0.245	0.363	0.653	0.638	0.279	0.482	0.804	0.71	0.384	1.13	0.408	0.785	0.862	1.03	0.847	0.462	0.459	-0.225	0.673	0.27	0.314	0.835	1.269	-0.044	0.354	-0.183	0.512	0.412	0.595	0.535	0.89	0.707	0.664	0.725	0.709	0.834	0.723	0.887
chr14	56540001	56720000	chr14:5655-5672	1.261	1.488	1.345	1.492	1.732	1.162	1.398	1.053	1.511	1.213	1.331	0.959	1.159	0.991	1.223	1.109	1.328	1.518	1.013	1.461	1.281	1.691	1.254	1.358	1.318	1.064	1.215	1.187	1.377	1.453	1.242	1.082	1.405	1.231	1.655	1.288	1.188	1.837	1.305	1.501	1.144	1.215	1.337	1.255	1.121	1.02
chr2	156270001	156680000	chr2:15628-15668	1.702	1.452	1.986	2.003	2.261	1.596	1.836	1.588	2.137	1.82	1.784	1.655	1.726	1.778	1.851	1.722	2.067	2.034	1.491	1.938	1.858	2.096	1.651	1.55	1.886	1.507	1.545	1.706	1.651	1.945	2.053	1.793	1.584	1.756	1.717	1.803	1.177	1.81	1.98	1.507	1.567	2.178	1.71	2.054	1.83	1.767
chr2	100340001	100650000	chr2:10035-10065	0.769	0.736	0.914	0.765	0.303	0.625	0.629	0.754	0.567	0.947	0.811	0.711	0.52	0.65	0.713	0.591	0.519	0.733	0.784	0.555	0.658	0.347	0.332	1.019	0.739	0.765	0.708	0.683	0.641	0.739	1.188	0.667	0.978	0.698	0.763	0.678	0.741	0.679	0.515	0.748	0.771	0.479	0.324	1.239	0.599	0.576
chr1	197040001	197260000	chr1:19705-19726	1.289	1.777	1.956	1.96	1.667	1.726	1.436	1.684	2.091	1.758	1.959	1.801	1.832	2.266	1.794	1.404	1.728	1.569	1.623	2.095	1.808	2.032	1.207	1.615	2.128	1.987	2.061	2.181	1.861	1.643	2.032	1.783	1.984	2.256	1.9	1.939	1.588	1.819	2.109	1.593	1.727	1.962	1.63	1.724	1.671	1.702
chr4	182650001	183070000	chr4:18266-18307	1.765	1.038	1.249	1.762	0.828	0.653	0.974	0.188	1.644	0.97	0.698	0.81	1.235	1.006	0.891	0.253	0.471	0.764	1.222	0.74	1.077	1.919	0.861	0.771	0.64	0.91	0.438	1.113	0.617	2.127	1.649	0.512	0.242	0.539	0.326	0.736	0.701	0.967	1.791	0.47	1.717	0.659	1.409	1.048	1.271	0.883
chr3	175150001	175340000	chr3:17516-17534	2.005	2.291	1.726	1.588	2.365	2.148	2.184	1.768	1.197	2.289	1.123	2.215	2.345	1.898	2.141	3.058	1.796	2.98	2.076	1.995	1.681	2.05	1.551	1.507	1.958	1.666	1.64	1.463	1.431	2.5	2.55	1.716	1.648	1.31	1.47	1.8	0.69	1.854	1.874	1.121	3.114	2.207	1.817	0.907	2.016	1.634
chr8	20150001	20290000	chr8:2016-2029	1.319	1.264	1.423	1.004	1.367	0.833	2.043	1.119	1.215	1.078	1.334	1.824	2.214	1.744	1.866	1.02	1.213	1.666	0.893	1.114	1.457	0.976	1.124	1.538	1.108	1.272	1.614	1.419	1.452	0.99	0.492	1.701	1.012	1.528	1.508	1.286	1.343	0.9	1.15	1.37	1.554	0.912	0.846	1.185	0.987	1.116
chr19	23730001	23850000	chr19:2374-2385	0.063	-0.332	0.594	0.574	0.491	0.312	-0.737	-1.195	-0.078	0.53	0.491	0.232	-0.751	0.505	0.694	0.012	0.479	0.596	0.668	0.308	-0.387	0.787	0.531	0.046	0.142	0.221	0.847	-0.561	0.426	0.331	0.418	0.215	-0.332	0.188	0.778	0.407	-0.193	0.005	0.361	0.455	0.51	-0.539	-1.074	0.175	0.008	-0.342
chr2	640001	1260000	chr2:65-126	0.449	-1.262	-0.233	-1.036	-0.248	-0.701	-0.581	0.082	-1.33	0.982	-0.235	-0.815	-0.031	-0.767	-0.71	0.235	-0.289	0.296	-0.553	-1.218	-0.597	0.663	0.853	-0.479	-0.516	-1.146	-0.919	-1.108	-0.664	1.404	-0.628	-0.958	-0.498	-0.129	-0.358	-0.596	-0.564	-0.54	0.369	-0.264	-0.67	0.377	-1.891	0.565	-0.191	0.753
chr8	76650001	77100000	chr8:7666-7710	-0.096	0.075	0.248	-0.121	0.37	1.046	0.893	-0.188	0.412	0.555	0.209	0.234	1.416	0.573	-0.074	1.988	0.391	0.05	-0.188	-0.09	-0.051	0.99	1.407	0.558	0.151	0.75	1.555	0.415	0.486	1.42	1.143	0.902	1.181	0.259	0.797	-0.262	1.527	0.401	0.948	0.206	1.493	1.282	0.553	0.426	0.523	0.562
chr17	79760001	79880000	chr17:7977-7988	0.857	0.789	0.486	0.795	0.35	0.266	0.743	0.315	0.46	0.733	1.103	0.643	0.34	0.982	0.29	0.086	0.671	0.792	0.604	0.807	0.57	0.833	0.631	0.384	0.194	0.596	-0.039	0.072	-0.012	0.553	-0.007	0.174	0.374	-0.116	0.728	-0.18	0.045	0.81	0.772	0.491	1.165	0.697	0.705	0.844	0.694	0.871
chr19	240001	350000	chr19:25-35	-0.182	0.137	0.067	0.068	0.103	0.309	0.026	-0.205	-0.084	0.437	0.382	0.19	0.228	0.667	0.104	-0.298	0.16	-0.109	0.231	-0.061	0.065	-0.151	0.314	0.116	-0.17	-0.017	-0.034	-0.073	-0.296	-0.3	-0.389	-0.126	0.306	0.077	0.282	-0.121	-0.184	0.478	0.444	0.501	0.278	0.712	-0.189	0.03	0.394	0.454
chr17	12900001	13030000	chr17:1291-1303	1.556	1.05	-0.313	0.82	-0.37	1.092	1.341	0.248	0.368	1.09	0.706	0.095	0.599	1.167	-0.147	0.771	1.425	0.416	0.761	-0.606	-0.045	0.826	0.412	1.127	0.13	1.151	1.284	0.539	1.079	1.202	0.558	1.185	1.013	0.312	0.747	0.94	0.692	0.413	-0.127	0.903	0.641	1.054	1.188	1.158	0.997	-0.796
chr17	74410001	74570000	chr17:7442-7457	0.489	1.188	2.059	1.607	1.683	1.349	0.526	1.187	0.761	0.983	1.142	0.957	1.35	1.623	1.776	0.628	1.578	0.907	1.717	1.124	0.94	1.065	1.35	0.36	1.262	0.789	0.968	0.838	1.232	0.863	0.649	1.217	0.835	1.288	1.546	1.301	0.875	1.411	1.305	1.585	1.112	1.011	0.108	1.208	1.145	1.495
chr1	50420001	51060000	chr1:5043-5106	0.315	0.916	0.913	0.753	1.24	1.046	1.718	0.311	1.586	0.762	0.661	0.895	0.845	0.711	0.741	1.624	1.404	1.435	0.75	1.475	0.461	1.654	1.568	0.864	1.086	1.334	1.213	0.979	1.08	0.469	0.126	0.951	0.9	1.187	0.996	1.332	1.488	1.381	0.854	0.901	0.841	1.334	0.451	1.754	1.196	0.836
chr6	39090001	39240000	chr6:3910-3924	0.177	-0.219	0.394	-0.064	0.216	-0.22	0.653	0.79	0.074	-0.091	-0.082	-0.05	0.391	0.382	0.146	0.372	-0.21	-0.192	0.23	-0.34	0.312	0.018	0.643	0.294	-0.015	0.476	-0.472	0.392	-0.307	0.353	0.178	-0.062	-0.589	-0.197	0.232	0.017	-0.025	0.44	-0.006	-0.435	0.328	0.089	-1.124	0.175	0.135	0.213
chr2	91530001	91810000	chr2:9154-9181	0.6	0.882	0.683	1.151	0.405	0.101	0.845	0.821	-0.194	0.696	0.691	0.509	0.955	0.764	0.737	1.03	0.964	0.601	0.884	-0.5	-0.364	0.762	0.412	0.77	0.317	0.853	0.144	0.445	0.392	1.041	0.736	0.855	0.457	1.108	0.715	0.447	0.719	0.803	0.715	0.606	0.573	0.378	0.954	0.829	0.671	0.706
chr11	94060001	94220000	chr11:9407-9422	0.352	0.213	0.04	0.276	0.087	0.26	0.537	0.482	0.805	0.353	0.417	0.588	0.102	0.208	0.406	0.122	0.549	0.029	0.395	0.771	0.24	0.09	0.36	0.147	-0.049	0.143	0.234	-0.002	0.3	0.539	0.452	0.063	-0.025	0.236	-0.223	0.214	0.143	0.569	0.387	0.379	0.237	0.512	0.145	0.5	-0.262	0.041
chr1	74090001	74380000	chr1:7410-7438	0.557	0.955	1.086	0.772	0.564	0.489	0.557	0.362	0.879	1.179	1.276	0.537	1.06	0.333	1.371	0.449	-0.006	1.351	0.238	1.168	0.535	0.361	1.084	0.161	0.663	0.365	0.577	0.854	0.371	0.585	0.737	0.513	0.723	0.288	0.781	0.21	0.164	0.577	1.255	0.702	0.577	0.425	0.399	1.122	0.545	0.801
chr7	122300001	122720000	chr7:12231-12272	-1.405	-0.464	-1.433	-1.339	-1.493	0.984	0.884	-0.848	-0.258	-0.756	-0.611	-1.119	1.06	1.25	-1.174	-0.108	-1.355	-2.083	-1.519	1.691	-0.842	-1.604	-0.901	-0.886	-0.727	0.869	-0.999	0.572	-0.848	-0.974	0.487	-0.746	0.868	-0.997	-0.518	-1.476	0.012	0.103	-0.434	-0.717	2.854	-0.716	2.505	-1.896	-0.178	-0.791
chr12	115920001	116270000	chr12:11593-11627	0.152	0.77	-0.313	-0.302	0.105	0.372	1.949	0.518	0.732	1.014	0.009	-0.682	-0.026	0.291	-0.095	0.555	1.063	0.453	-0.719	-0.19	-0.011	0.591	0.529	0.064	-0.273	1.192	0.89	-0.008	-0.122	0.029	1.477	0.322	0.508	0.389	-0.146	0.918	0.33	0.991	0.325	0.293	-0.823	0.548	1.774	-0.397	1.149	-0.364
chr6	88070001	88280000	chr6:8808-8828	1.029	0.835	1.092	0.94	0.907	0.742	0.501	1.464	0.62	0.792	0.433	0.782	0.685	0.93	0.565	0.458	0.554	0.497	0.883	0.838	0.22	0.733	0.507	0.532	0.653	0.536	0.25	1.054	1.061	1.094	1.356	0.468	1.054	0.607	1.498	1.296	0.537	0.948	0.597	0.599	1.034	0.218	0.802	0.168	0.71	0.332
chr12	30570001	30790000	chr12:3058-3079	2.095	2.102	2.414	2.383	2.343	2.189	2.321	2.137	2.254	2.267	2.27	2.203	2.134	2.243	2.128	2.016	2.076	2.054	2.143	2.325	2.517	2.51	1.65	2.16	2.064	2.01	2.306	2.327	2.111	2.362	2.327	2.146	2.27	2.262	2.248	1.981	2.013	2.208	2.405	2.017	2.464	2.058	2.106	2.165	1.975	1.997
chr17	20150001	20470000	chr17:2016-2047	0.513	0.135	0.714	-0.135	0.527	0.16	0.861	0.004	1.066	0.763	0.646	0.702	0.588	0.758	0.161	0.929	0.71	0.844	0.074	-0.601	0.621	0.929	0.752	0.449	0.385	0.825	0.763	0.555	0.176	0.684	0.168	0.256	0.183	0.449	0.672	0.526	0.682	0.345	0.312	0.213	0.056	1.197	0.448	0.468	0.579	0.568
chr10	130030001	130260000	chr10:13004-13026	2.323	2.62	2.307	2.409	1.945	2.357	2.477	2.568	2.891	2.625	2.018	2.488	2.347	2.305	2.298	2.576	2.415	2.746	2.251	2.256	2.45	2.298	2.736	2.341	2.414	2.199	2.505	2.234	2.267	2.434	2.332	2.411	2.592	2.513	2.666	2.482	2.802	2.508	2.423	2.514	2.365	2.432	2.373	2.761	2.349	2.084
chr22	23090001	23330000	chr22:2310-2333	1.183	0.6	-0.147	-0.515	0.436	0.4	0.353	1.209	0.087	0.388	-0.215	0.238	1.121	0.973	0.633	1.14	-0.756	0.645	-0.134	1.09	0.501	-0.521	0.49	0.139	1.037	1.06	-0.495	1.065	-0.463	0.809	0.947	-0.064	0.388	0.161	-0.408	-0.273	1.596	-0.068	0.855	-0.749	1.397	0.321	0.684	-1.389	0	0.932
chr3	194040001	194170000	chr3:19405-19417	-0.294	0.383	-0.238	-0.488	-0.221	-0.449	-0.807	-0.903	-0.531	-1.036	-0.148	-0.257	-1.059	-0.945	-0.616	-0.537	0.213	-0.103	0.231	-1.005	-0.358	0.304	-0.192	-0.383	-0.55	-0.725	-0.371	-0.741	-0.27	-0.19	-1.548	-0.553	-0.23	-0.411	0.354	0.256	-0.23	-0.603	-0.111	-0.027	-0.552	-0.609	-1.157	0.55	-0.488	0.275
chr6	95490001	95670000	chr6:9550-9567	0.979	0.93	1.23	1.292	1.349	1.15	0.706	1.104	1.229	1.241	1.372	1.224	1.404	1.306	1.395	1.22	0.849	1.185	0.933	1.654	1.122	1.118	1.006	0.979	1.18	1.046	1.172	1.142	1.198	1.195	1.706	1.169	1.288	1.169	1.092	1.224	0.894	1.353	1.263	1.052	0.993	0.932	1.493	1.023	0.9	1.08
chr11	103000001	103180000	chr11:10301-10318	1.059	0.958	1.25	1.295	1.016	1.263	1.004	1.044	1.203	1.425	1.432	0.894	1.146	1.345	1.361	1.058	1.268	1.099	0.929	1.244	1.194	1.394	1.084	1.087	1.131	1.057	1.262	1.116	1.039	1.362	0.709	0.813	1.548	1.163	1.101	1.099	1.193	1.398	1.118	1.348	1.108	0.993	0.965	1.366	1.134	1.093
chr20	30310001	30540000	chr20:3032-3054	0.807	0.841	0.865	0.519	0.38	0.831	0.805	0.456	0.909	0.903	0.575	0.107	0.384	0.385	0.638	0.591	0.85	1.298	0.278	0.107	0.141	0.609	0.686	0.365	0.767	0.801	0.557	-0.243	0.716	0.88	0.691	0.691	0.931	0.676	-0.071	1.02	0.946	0.634	0.771	0.748	0.769	0.727	1.018	0.947	0.575	0.231
chr12	59590001	59820000	chr12:5960-5982	0.389	-0.04	0.593	0.581	1.028	0.14	0.918	0.045	1.278	0.753	0.385	-0.11	0.579	0.94	0.044	0.182	1.219	0.812	-0.105	1.287	-0.166	0.972	0.323	0.145	0.384	1.266	0.236	0.735	0.527	-1.036	-1.412	0.429	0.249	0.577	0.355	1.023	-0.166	1.037	0.553	0.264	-2.06	1.2	0.383	1.131	0.348	0.28
chr5	124580001	124810000	chr5:12459-12481	0.714	0.627	-0.109	-0.216	0.935	0.244	0.834	-0.06	0.346	0.772	0.238	0.535	-0.025	-0.351	-0.435	0.906	0.638	1.742	0.272	0.157	1.188	1.005	0.588	0.371	-0.059	0.604	0.428	0.627	-0.023	0.735	0.322	0.207	0.389	-0.432	0.33	0.336	0.782	0.607	0.881	0.653	0.407	1.546	0.823	1.35	1.249	0.02
chr12	3190001	3300000	chr12:320-330	-0.14	0.459	0.595	-0.284	-0.249	0.022	0.587	-0.421	0.097	0.478	0.48	0.099	0.674	-0.005	-0.573	0.193	-0.275	0.368	-0.124	0.063	0.645	-0.091	-0.216	-0.048	-0.126	0.126	-0.209	-0.105	0.124	-0.02	-0.564	0.103	0.01	-0.69	-0.141	-0.035	0.361	-0.383	0.008	0.903	1.03	-0.037	-0.171	0.246	0.265	0.769
chr7	54700001	54810000	chr7:5471-5481	0.701	-0.111	0.785	0.526	0.452	0.613	0.263	0.097	0.054	0.557	0.641	0.593	0.407	0.642	0.512	0.261	0.487	0.377	0.476	0.633	0.019	1.083	0.612	0.107	0.128	0.214	0.166	0.227	-0.035	0.323	0.627	0.467	0.456	0.215	0.923	0.124	0.116	0.52	0.812	0.792	1.135	0.793	0.227	0.736	0.542	0.553
chr8	117480001	117590000	chr8:11749-11759	0.568	0.51	0.614	0.679	0.932	0.438	0.172	0.625	0.751	0.494	0.561	0.531	0.52	0.544	0.677	0.484	0.655	0.299	0.669	0.57	0.728	0.362	0.705	0.716	0.595	0.662	0.478	0.731	0.631	0.564	0.787	0.705	0.975	0.758	0.423	0.312	0.616	0.352	0.345	0.434	0.304	0.437	0.787	0.485	0.405	0.951
chr12	67610001	67720000	chr12:6762-6772	0.897	0.612	0.658	0.525	1.033	1.121	0.8	0.357	0.339	0.508	0.972	0.975	0.962	1.213	0.889	0.937	0.641	0.725	1.129	0.522	0.809	1.223	1.145	0.991	0.713	0.519	0.809	0.515	0.307	0.988	-0.37	1.07	0.571	0.52	1.538	0.564	0.369	0.798	1.168	0.653	0.762	0.941	0.593	0.674	0.965	0.984
chr6	49400001	49530000	chr6:4941-4953	0.826	1.248	0.997	0.982	1.033	1.129	0.244	1.052	1.097	0.911	1.273	1.414	0.965	1.133	1.206	1.039	0.853	0.837	1.251	1.246	1.293	0.7	0.668	1.1	1.09	1.086	1.152	1.367	1.228	0.913	0.728	1.1	1.231	1.218	1.196	0.954	1.052	0.953	0.986	0.909	0.948	0.692	0.704	1.12	0.796	0.961
chr1	147570001	147700000	chr1:14758-14770	1.108	1.094	1.04	1.211	1.023	0.879	0.891	0.686	0.666	1.017	1.023	0.905	0.759	1.116	0.759	1.055	0.964	1.013	1.049	1.085	0.849	0.942	0.734	0.992	0.956	0.861	1.271	0.604	0.492	0.86	0.962	0.601	1.148	0.892	1.121	1.055	1.09	1.04	1.054	1.03	0.985	0.976	0.249	1.11	1.272	0.917
chr10	60730001	60880000	chr10:6074-6088	0.505	0.779	0.715	0.664	0.133	0.601	0.338	0.648	0.264	0.481	0.801	0.438	0.059	0.383	0.606	0.281	0.466	0.536	1.281	0.315	0.314	0.784	0.085	0.858	0.761	0.611	0.481	0.836	0.621	-0.005	-0	0.286	0.674	0.763	0.616	0.597	0.655	0.254	0.739	0.726	0.03	0.547	-0.046	0.703	0.306	0.389
chr20	2060001	2210000	chr20:207-221	0.817	0.416	0.444	0.433	0.682	0.659	0.598	0.624	0.854	0.52	0.606	0.518	0.44	0.962	0.247	0.662	0.525	0.552	0.497	0.463	0.825	0.763	0.445	0.354	0.465	0.595	0.542	0.481	0.628	1.002	0.209	0.612	0.761	0.61	0.834	0.78	0.841	0.71	0.714	0.526	0.366	0.605	0.498	0.656	0.608	0.497
chr12	102820001	102980000	chr12:10283-10298	-1.034	0.152	-1.263	-0.382	-1.65	-0.273	0.325	0.708	0.07	0.006	-0.628	0.471	0.342	-0.774	-0.24	-0.286	1.472	-1.211	0.226	-0.646	-0.56	-1.343	-0.402	-1.379	-0.324	-0.841	-0.425	-0.851	-0.855	-0.908	1.463	-0.081	-1.015	0.398	-0.471	0.1	-1.239	0.833	-0.447	-0.9	-0.216	-0.64	1.206	-0.379	0.248	-0.636
chr11	22160001	22330000	chr11:2217-2233	1.032	1.139	1.747	2.053	1.34	0.539	1.344	1.101	1.798	0.744	0.867	0.837	1.447	1.724	1.821	0.252	1.762	0.713	1.572	1.418	0.908	1.485	1.024	1.065	1.754	1.551	0.68	1.613	1.426	1.655	1.086	1.626	1.736	1.686	1.109	1.491	0.438	1.549	1.816	-0.336	1.17	0.238	1.862	0.034	1.307	1.234
chr1	86280001	86450000	chr1:8629-8645	0.878	1.184	0.934	0.956	1.056	1.084	1.152	0.759	1.159	0.632	1.244	1.182	0.767	0.71	0.758	1.03	0.687	1.149	0.956	0.754	0.924	1.223	0.84	0.81	0.952	0.703	0.985	0.71	0.887	0.983	1.395	0.903	0.841	0.689	1.236	0.754	1.032	1.259	1.044	1.349	1.114	1.111	0.451	0.803	1.06	1.094
chr11	130800001	130970000	chr11:13081-13097	1.414	1.288	1.423	1.331	1.531	1.383	1.246	1.811	1.508	1.45	1.368	1.43	1.177	1.536	1.225	1.266	1.369	1.426	1.167	1.527	1.496	1.888	1.179	1.385	1.376	1.471	1.392	1.561	1.387	1.565	1.255	1.525	1.372	1.331	1.286	1.276	1.415	1.284	1.417	1.589	1.955	1.135	1.628	1.236	1.132	1.317
chr5	121940001	122130000	chr5:12195-12213	1.155	0.908	1.024	1.004	1.087	1.131	1.257	1.428	0.963	1.044	0.922	1.159	0.918	0.982	0.918	0.909	1.08	0.712	0.94	0.965	1.312	1.315	0.578	0.933	1.2	1.084	1.142	1.24	0.967	1.081	1.149	1.206	0.949	1.344	1.15	1.356	0.921	1.29	1.245	0.801	0.781	1.496	1.396	0.973	1.082	0.921
chr2	236990001	237180000	chr2:23700-23718	0.85	1.23	0.94	1.013	1.092	0.486	1.346	0.615	0.839	1.097	1.001	0.625	0.47	0.888	0.446	0.812	0.814	0.849	0.331	0.702	0.785	0.942	0.597	0.928	0.813	0.751	0.888	0.787	0.78	1.188	0.961	0.555	0.469	0.894	0.942	0.896	0.456	0.842	0.905	1.156	0.52	0.783	0.199	0.542	0.706	0.562
chr4	163030001	163270000	chr4:16304-16327	1.442	1.269	1.25	1.209	1.375	1.355	1.227	1.382	1.24	1.306	1.345	1.258	1.543	1.32	1.423	1.298	1.316	1.695	1.302	1.531	1.245	1.561	1.308	1.484	1.359	1.408	1.507	1.473	1.304	1.367	1.415	1.397	1.261	1.442	1.603	1.322	1.366	1.529	1.344	1.357	1.184	1.32	1.25	1.397	1.208	1.377
chr14	96770001	97010000	chr14:9678-9701	1.491	1.248	1.695	1.564	1.541	1.719	1.804	1.55	1.48	1.881	1.715	1.614	1.565	1.986	1.432	1.666	1.512	1.556	1.657	1.77	1.594	1.884	1.712	1.645	1.8	1.816	1.855	1.947	1.862	1.275	1.107	1.681	1.994	1.916	1.851	2.05	1.412	1.671	1.675	1.844	1.253	2.215	1.286	1.561	1.294	1.444
chr6	167800001	168040000	chr6:16781-16804	1.834	2.142	2.006	2.259	2.401	1.905	1.791	2.092	2.093	2.032	2.121	1.787	2.105	2.143	2.314	1.746	1.928	1.515	2.113	2.181	2.121	2.251	1.187	1.608	2.131	2.005	1.972	2.386	2.065	2.524	2.009	1.907	1.963	2.06	2.148	2.12	2.301	2.244	2.257	1.835	2.002	1.827	2.396	1.97	2.114	1.712
chr9	27270001	27620000	chr9:2728-2762	0.092	0.769	1.263	1.082	1.138	0.612	0.371	0.885	1.085	0.237	0.793	0.933	0.956	0.576	0.716	-0.001	1.295	0.592	0.754	1.174	0.207	1.11	0.106	0.367	0.723	0.636	-0.154	0.852	0.654	0.933	0.266	0.716	0.509	1.075	0.961	1.3	0.753	0.968	0.698	0.812	0.395	1.404	0.508	1.243	0.554	1.056
chr8	74230001	74640000	chr8:7424-7464	0.565	0.256	0.32	0.372	0.165	0.049	0.397	0.36	0.88	0.924	0.501	0.398	-0.064	0.029	-0.102	0.482	0.411	-0.137	0.081	-0.074	0.4	0.592	0.682	0.141	0.314	0.436	0.505	0.31	0.114	0.257	0.446	0.515	0.573	0.447	0.768	0.231	0.359	0.481	0.138	0.428	0.565	0.823	0.517	0.089	0.388	-0.044
chr2	239010001	239420000	chr2:23902-23942	0.642	0.735	0.451	0.782	1.034	0.27	1.13	0.566	0.503	0.234	0.695	0.377	0.082	0.455	0.494	0.43	1.255	0.418	0.945	0.981	0.304	0.603	0.387	0.688	0.688	0.647	0.445	0.04	0.178	0.315	0.407	0.435	0.468	0.417	0.824	1.154	0.348	0.621	1.166	0.749	-0.004	0.835	-0.014	1.33	0.345	0.484
chr10	93870001	93990000	chr10:9388-9399	0.75	0.563	0.482	0.649	0.761	0.586	0.842	0.579	0.285	0.681	0.604	0.564	0.237	0.401	0.403	0.38	0.432	0.621	0.207	0.523	0.777	0.776	0.501	0.407	0.585	0.66	0.49	0.372	0.62	1.1	0.739	0.593	0.795	0.202	0.496	0.464	0.594	0.159	0.659	0.695	0.533	0.923	0.488	0.638	0.368	0.622
chr9	104690001	104830000	chr9:10470-10483	0.242	0.477	0.81	0.643	0.249	0.371	0.484	1.092	1.085	0.861	1.065	0.35	0.376	-0.298	0.143	0.571	-0.006	1.06	0.336	0.741	0.251	0.021	0.173	0.353	0.519	0.378	0.909	0.547	0.282	0.309	0.685	0.086	0.52	0.778	0.83	0.729	0.407	0.563	0.531	0.687	0.186	0.357	0.063	-0.034	-0.032	0.519
chr3	180530001	180700000	chr3:18054-18070	0.535	-0.018	0.569	0.506	0.126	0.688	0.247	0.424	0.537	1.116	0.627	0.58	0.679	0.558	0.493	0.974	0.314	0.953	0.16	0.771	0.024	0.564	0.075	-0.101	0.784	0.188	0.385	0.466	0.656	0.861	0.166	0.517	0.619	0.854	0.532	0.499	0.239	0.767	0.85	0.563	0.44	0.596	0.298	0.387	0.557	0.507
chr11	76880001	77060000	chr11:7689-7706	0.479	0.1	0.144	-0.078	0.709	0.51	0.573	-0.041	0.566	0.239	0.149	0.482	0.158	0.376	0.075	0.275	0.229	0.186	0.124	0.244	0.46	0.565	0.602	0.284	0.277	0.485	0.363	0.421	0.037	0.504	0.684	0.461	0.498	0.403	0.266	0.323	0.585	0.452	0.481	0.03	-0.089	0.874	0.898	0.565	0.698	0.346
chr9	79560001	79750000	chr9:7957-7975	1.092	0.31	0.615	0.478	0.349	0.568	0.959	1.36	1.234	0.693	-0.204	0.067	0.036	0.417	0.177	0.205	0.972	0.384	-0.204	0.411	0.037	0.359	0.051	0.276	0.564	0.653	0.394	0.748	0.555	0.824	1.171	0.619	0.566	0.742	0.243	0.739	0.258	0.883	0.434	-0.086	0.715	0.699	1.108	0.54	0.657	0.091
chr15	79290001	79490000	chr15:7930-7949	0.705	0.673	0.774	0.702	0.974	0.843	0.968	1.017	1.404	1.097	0.538	0.169	1.07	0.833	0.651	0.918	0.773	1.313	0.507	1.343	0.751	0.837	0.611	0.721	0.937	1.049	0.69	1.075	0.995	0.717	0.945	0.662	0.911	0.803	0.702	0.933	0.762	1.412	1.042	1.007	1.317	1.294	1.061	0.423	0.383	0.774
chr2	149460001	149670000	chr2:14947-14967	0.628	0.869	0.819	0.583	0.708	1.012	0.882	0.853	1.082	1.057	0.674	0.743	0.7	0.527	0.728	0.851	0.478	0.462	0.987	0.733	0.595	1.007	0.732	0.969	0.842	1.047	1.173	0.913	0.816	0.941	0.437	0.702	1.076	0.866	0.743	0.816	0.872	0.294	0.895	0.858	1.025	0.785	0.735	0.956	0.62	0.925
chr4	114540001	114760000	chr4:11455-11476	-0.083	0.282	0.108	-0.055	0.767	-0.293	0.144	-0.147	-1.493	0.445	-0.32	-0.467	-0.874	-0.314	-0.878	0.283	-0.129	0.685	0.365	-0.938	-0.078	-0.012	-1.418	-0.575	0.263	-0.26	0.929	0.35	0.315	-0.011	-0.66	0.355	0.544	0.51	0.139	0.635	-0.669	-0.183	0.48	-0.413	0.27	-0.45	-0.172	-0.833	-0.087	-0.698
chr9	138100001	138350000	chr9:13811-13835	0.359	0.823	0.05	1.105	0.797	0.585	0.6	0.011	0.292	1.121	0.979	-0.112	0.028	0.764	-0.109	0.175	0.798	0.688	0.184	-0.054	0.423	1.064	1.148	0.621	0.351	0.59	0.586	0.254	0.443	0.169	-0.069	-0.096	0.477	0.105	0.706	0.172	0.475	0.709	1.28	1.199	0.673	0.831	0.305	0.646	0.633	0.528
chr2	17600001	17850000	chr2:1761-1785	2.66	2.762	2.992	2.728	2.758	2.563	2.661	2.803	2.988	2.79	2.463	2.749	2.743	2.487	2.34	2.455	2.677	2.395	2.683	2.698	2.474	2.818	2.057	2.285	2.667	2.468	2.559	2.429	2.574	2.708	3.189	2.727	2.631	2.865	2.661	2.567	2.707	2.52	2.574	2.821	2.731	2.529	2.321	2.493	2.194	2.465
chr6	163370001	163630000	chr6:16338-16363	1.181	0.748	1.359	1.088	1.611	1.681	1.403	1.008	1.852	1.447	1.013	1.261	1.19	0.944	0.95	1.688	1.327	1.689	0.583	2.016	1.033	1.917	1.523	0.888	0.998	1.737	1.466	1.151	0.945	1.01	0.927	1.056	1.153	1.13	1.432	1.796	1.478	1.889	1.468	1.186	0.69	2.09	1.507	2.111	1.644	1.144
chr18	20950001	21210000	chr18:2096-2121	1.981	2.211	2.249	2.09	2.419	2.342	2.138	1.978	2.578	2.149	2.179	1.888	1.918	2.614	2.241	2.13	2.469	2.063	1.937	2.664	2.338	2.504	1.983	1.882	2.006	2.303	2.401	2.229	2.215	2.162	1.877	2.451	2.345	2.371	2.201	2.4	2.31	2.412	2.298	2.016	2.094	2.553	2.258	2.424	2.46	2.147
chr10	114760001	115040000	chr10:11477-11504	1.008	1.247	1.158	0.963	1.081	1.308	0.811	0.991	1.21	1.363	1.155	0.952	0.809	0.98	0.872	1.172	1.016	1.194	0.66	0.983	1.215	1.43	0.85	1.274	0.939	1.247	1.683	1.006	1.206	1.143	1.121	1.26	1.237	1.265	1.429	1.207	1.428	1.051	1.245	1.285	1.144	1.232	0.99	1.05	1.348	1.098
chr3	115720001	116060000	chr3:11573-11606	0.39	-0.341	-0.034	-0.728	0.876	0.536	1.102	-0.01	0.48	0.44	-0.164	-0.522	0.184	-0.288	-0.966	0.392	0.049	0.467	0.544	-0.677	-0.763	0.466	-0.312	-0.898	-0.52	-1.559	-0.022	-1.047	-0.409	0.72	1.17	0.197	-0.214	-0.842	0.176	-0.203	-0.655	0.236	-0.582	-0.272	-0.053	0.274	0.699	0.645	0.524	-0.142
chr12	38580001	38930000	chr12:3859-3893	1.356	1.343	2.014	2.2	2.592	2.116	1.682	1.447	2.933	1.507	0.826	1.964	2.698	2.164	1.843	1.672	2.676	1.09	1.579	2.522	1.205	2.345	1.345	1.427	1.701	2.041	1.714	2.088	1.813	1.85	2.315	2.248	2.175	2.042	1.872	2.018	1.309	2.358	2.095	1.473	1.761	2.627	2.826	1.92	1.805	1.33
chr4	74870001	75230000	chr4:7488-7523	3.036	1.71	0.768	2.17	1.362	0.698	2.005	2.351	1.873	1.686	1.058	1.466	1.628	1.029	1.03	1.468	1.254	1.857	1.483	0.431	0.733	1.569	1.081	1.149	0.994	0.705	1.298	1.099	0.677	1.366	1.513	1.326	1.042	1.543	1.081	1.692	1.639	1.421	0.393	1.142	1.924	-0.245	2.53	0.575	1.751	1.554
chr7	10870001	11230000	chr7:1088-1123	2.639	2.342	2.251	2.19	2.374	2.254	2.538	2.384	2.428	2.394	2.446	2.459	2.33	2.186	2.105	2.59	2.287	2.45	2.13	2.596	2.34	2.879	2.362	2.326	2.462	2.483	2.674	2.217	2.412	2.474	2.447	2.336	2.419	2.66	2.355	2.704	2.339	2.478	2.214	2.083	2.523	2.695	2.425	2.513	2.494	2.253
chr6	81450001	81840000	chr6:8146-8184	0.728	0.265	0.382	0.997	0.868	0.702	0.679	1.077	1.511	1.141	-0.128	0.399	1.892	1.274	1.372	0.701	1.288	0.925	0.585	1.979	0.149	0.619	-0.333	0.29	0.224	0.091	-0.21	0.308	0.16	1.248	2.53	0.469	0.113	0.774	0.511	0.242	-0.232	1.014	0.506	-0.274	1.457	1.537	0.655	0.044	0.903	0.505
chr17	72020001	72130000	chr17:7203-7213	-0.226	0.587	-0.553	0.089	0.774	0.478	0.322	0.998	-0.409	0.827	-0.925	1.17	0.811	-0.851	-0.104	-0.126	-0.075	-0.117	0.9	-0.194	-0.697	0.444	0.893	0.167	-0.545	-1.095	-0.483	-0.435	-0.221	1.433	1.854	-0.638	-0.663	-0.289	0.914	-0.461	0.075	-0.807	0.101	0.773	-0.689	0.753	0.358	0.05	0.455	-0.374
chr13	22830001	22950000	chr13:2284-2295	-1.513	0.697	0.395	0.722	0.633	0.175	0.365	1.198	-0.219	1.003	-0.66	0.294	0.386	0.189	-0.416	-0.842	0.734	0.16	0.629	-1.015	-1.228	-2.105	-0.709	-0.217	-0.181	0.194	-0.603	0.649	0.355	1.353	1.451	0.496	0.918	0.493	1.103	1.724	-0.198	0.494	-1.092	-0.428	-0.997	-1.732	0.63	-0.885	0.813	-1.644
chr15	68720001	68860000	chr15:6873-6886	1.441	1.481	1.718	1.223	1.219	1.235	1.624	1.179	1.487	1.405	1.282	1.038	1.241	1.486	1.403	1.138	1.145	1.384	1.424	1.148	1.492	1.57	1.522	1.31	1.288	1.42	1.292	1.262	1.57	1.367	1.763	1.059	1.294	1.12	1.519	1.441	1.247	1.345	1.077	1.429	1.046	1.349	1.326	1.318	1.034	1.087
chr12	65120001	65300000	chr12:6513-6530	1.485	0.685	0.686	0.849	1.057	1.025	1.847	0.991	1.109	1.456	0.837	1.228	0.847	0.796	0.613	2.105	0.942	1.637	0.483	0.913	0.879	1.461	0.947	0.932	0.601	1.052	1.388	0.628	0.749	1.433	1.079	0.674	0.821	1.108	0.901	0.944	1.572	1.014	1.265	0.766	1.067	0.969	1.416	1.208	1.52	0.819
chr13	36260001	36460000	chr13:3627-3646	-0.509	0.523	0.722	1.597	0.864	0.889	0.69	2.059	1.631	1.243	0.695	0.798	0.641	0.789	1.276	0.618	0.841	0.346	1.479	1.415	-0.107	0.113	-1.209	-0.629	1.315	1.435	0.493	1.678	1.309	-0.434	0.874	1.475	0.559	1.82	-0.093	0.893	0.019	0.372	0.36	0.052	-0.036	-0.114	1.485	-0.224	0.422	0.84
chr7	121250001	121450000	chr7:12126-12145	0.756	1.091	0.902	1.115	1.353	0.709	0.7	0.865	1.133	1.079	0.663	1.397	1.651	0.894	1.275	1.111	0.916	1.397	1.06	1.332	0.863	1.191	0.97	0.832	0.864	0.706	0.9	0.812	1.044	0.812	1.169	1.207	1.014	1.221	0.884	1.004	0.538	1.162	0.752	0.691	1.223	0.748	0.872	1.149	1.191	0.782
chr2	126540001	126770000	chr2:12655-12677	1.075	0.635	0.666	0.589	0.899	0.352	0.733	0.595	0.957	0.598	0.549	0.697	0.527	0.712	0.718	0.763	0.687	1.094	0.587	0.857	0.678	0.831	0.958	0.715	0.487	0.8	0.605	0.573	0.56	0.973	0.485	0.617	0.679	0.609	1.003	0.764	0.866	0.731	0.944	0.685	0.874	0.963	0.551	1.027	0.845	0.961
chr4	24430001	24670000	chr4:2444-2467	1.651	1.757	2.206	2.036	1.71	1.881	1.84	1.859	1.849	1.977	1.98	1.954	1.762	1.947	1.886	1.897	1.897	1.655	1.621	1.918	1.93	1.892	1.833	1.894	1.916	2.025	2.182	1.867	2.029	1.717	1.316	1.815	2.351	2.177	1.825	1.807	1.856	1.777	1.975	1.817	1.699	1.797	1.694	1.722	1.667	1.573
chr4	158100001	158350000	chr4:15811-15835	1.338	0.624	1.486	0.704	1.192	0.841	-0.035	0.468	1.331	0.767	0.904	0.988	1.514	0.616	0.828	1.652	0.183	0.613	1.014	0.888	0.12	1.119	0.014	0.949	1.16	0.825	0.412	0.978	1.4	0.731	-0.298	0.685	1.651	0.808	0.816	1.139	1	1.134	1.19	1.477	1.659	0.604	0.987	0.609	0.744	0.967
chr2	208160001	208420000	chr2:20817-20842	1.546	1.527	1.774	1.846	1.803	1.518	1.492	1.772	1.887	1.577	1.731	1.473	1.635	1.687	1.683	1.431	1.867	2.125	1.595	2.672	1.788	1.994	1.568	1.705	1.78	1.632	1.618	1.806	1.679	1.872	1.688	1.895	1.716	1.872	1.64	1.754	1.626	1.717	1.829	1.944	1.377	1.498	1.708	1.786	1.65	1.468
chr7	47870001	48150000	chr7:4788-4815	-0.15	0.736	0.946	0.751	0.958	0.791	0.674	0.107	0.901	0.164	1.038	0.618	0.579	0.591	0.44	0.675	0.799	0.568	0.659	0.868	0.523	0.655	0.535	0.397	0.693	0.744	0.64	0.688	0.533	0.152	-0.073	0.389	0.97	0.74	0.741	0.574	0.378	0.727	0.473	0.977	0.549	0.738	0.279	0.602	0.612	0.718
chr1	103460001	103740000	chr1:10347-10374	1.031	1.546	1.549	1.759	1.651	0.967	1.601	0.835	1.354	1.561	1.922	1.145	1.47	1.296	1.902	1.875	1.046	1.634	1.417	1.227	1.088	1.813	1.716	0.811	1.392	1.07	1.424	0.674	1.036	1.673	1.206	0.865	1.477	1.48	2.062	1.443	1.085	1.715	1.621	1.895	1.407	1.333	0.756	1.39	1.345	1.75
chr10	62570001	62870000	chr10:6258-6287	-0.226	0.24	0.126	0.097	0.299	0.797	-0.093	0.732	0.11	0.289	0.473	1.127	0.65	0.421	0.544	-0.06	0.985	-0.457	-0.113	-0.371	0.67	0.575	0.608	0.478	0.29	0.245	1.186	-0.004	-0.186	0.474	2.108	0.595	1.148	0.412	1.181	-0.102	-0.033	1.379	0.964	0.94	-0.044	0.781	0.917	-0.41	0.676	-0.248
chr13	26150001	26450000	chr13:2616-2645	1.48	1.414	1.479	1.199	1.409	1.47	2.039	1.215	1.784	1.549	1.366	1.25	1.055	0.975	1.068	1.601	1.15	1.56	1.282	1.813	1.462	1.946	1.553	1.385	1.348	1.643	1.322	1.176	0.983	1.469	1.355	1.294	1.274	1.4	1.445	1.61	1.516	1.772	1.615	1.247	1.238	1.982	1.38	1.882	1.584	1.09
chr2	210380001	210690000	chr2:21039-21069	-0.168	-0.444	0.959	0.427	1.267	0.408	0.304	0.263	0.794	0.074	0.05	0.687	0.956	0.609	0.703	1.314	1.212	0.231	0.641	1.563	1.429	0.003	-0.259	0.531	0.747	0.65	1.502	0.877	0.793	0.298	0.162	0.683	-0.094	1.495	1.207	1.324	1.114	1.362	0.74	0.961	0.899	0.234	0.736	0.12	0.452	0.37
chr7	17130001	17440000	chr7:1714-1744	0.277	0.033	1.091	0.882	1.397	1.29	-0.074	1.095	1.2	0.709	0.447	0.959	1.145	0.581	-0.025	0.02	2.569	0.236	1.082	0.572	0.071	1.168	0.523	0.512	0.767	1.112	0.668	0.61	1.063	0.605	0.429	1.236	0.761	1.32	0.953	1.329	0.178	2.15	0.735	0.469	0.258	0.901	1.169	0.529	1.569	-0.314
chr7	93040001	93400000	chr7:9305-9340	1.077	1.412	1.61	1.5	1.792	1.645	1.274	1.655	1.973	1.45	1.421	1.606	1.425	1.379	1.435	1.274	1.46	1.242	1.546	1.626	1.674	1.759	1.215	1.52	1.635	1.532	1.657	1.839	1.719	1.701	1.679	1.711	1.9	1.956	1.599	1.55	1.408	1.666	1.611	1.277	1.597	1.417	1.6	1.417	1.256	1.458
chr11	100660001	101030000	chr11:10067-10103	-0.244	-1.175	-0.696	-0.405	-0.302	-0.498	0.739	-0.35	-0.402	-0.677	-0.543	-0.363	-0.482	-0.287	-1.303	0.863	-0.055	0.775	-0.715	0.167	0.225	-0.664	-0.008	-0.393	-0.433	-0.097	-0.981	-0.131	-0.679	-0.232	0.353	-0.373	-0.324	-0.287	-0.762	-0.878	-0.273	0.085	-0.297	-0.556	0.074	0.87	-0.318	-0.417	0.003	-0.662
chr5	50270001	50900000	chr5:5028-5090	1.149	0.912	0.888	1.09	0.837	0.517	0.969	1.137	1.252	0.836	0.754	0.966	0.492	0.649	0.835	0.249	1.154	0.012	0.893	0.694	0.654	1.141	0.798	0.684	0.609	0.883	0.867	0.867	0.872	0.967	0.911	0.791	0.777	0.955	0.824	1.251	0.833	0.711	0.657	0.489	0.573	0.857	1.135	1.279	1.107	0.398
chr22	18500001	18610000	chr22:1851-1861	0.157	1.045	0.449	0.498	0.667	0.096	0.81	0	0.625	0.602	0.065	0.691	0.062	0.932	0.219	0.423	0.384	0.461	0.017	0.451	0.391	0.106	0.385	0.041	0.542	0.379	-0.353	-0.137	0.347	0.301	0.174	0.498	-0.034	0.084	0.457	0.295	0.556	0.94	0.678	0.232	0.463	0.208	0.146	0.962	0.553	0.336
chr9	101340001	101610000	chr9:10135-10161	0.821	1.268	1.147	1.283	0.876	0.917	0.777	1.097	1.064	0.911	1.037	0.946	1.196	1.017	1.371	0.935	0.854	1.167	1.13	1.168	0.867	1.019	0.831	0.985	1.072	1.062	0.932	1.06	1.143	1.044	0.671	1.306	1.09	0.966	1.078	0.829	0.855	0.757	0.754	0.836	1.229	0.84	1.042	0.799	1.095	0.92
chr6	160930001	161290000	chr6:16094-16129	1.796	1.663	2.171	1.792	3.002	2.224	2.113	0.981	2.208	1.649	1.975	2.166	2.143	1.497	1.54	2.332	2.43	2.106	2.259	1.846	1.842	2.966	1.908	1.451	1.444	1.525	1.625	1.63	1.231	1.659	1.556	1.718	1.641	1.658	2.606	1.523	1.857	2.194	2.404	1.943	1.858	2.591	1.41	2.108	1.891	1.91
chr14	89110001	89630000	chr14:8912-8963	1.195	0.763	0.333	0.561	0.734	0.462	1.261	0.662	1.394	0.844	0.518	0.673	0.359	0.48	0.264	1.486	0.901	1.312	0.268	1.104	0.87	1.581	1.094	0.623	0.197	1.136	0.816	0.209	0.503	0.521	1.019	0.569	0.492	0.435	0.786	1.061	0.879	1.273	0.684	1.113	0.295	1.756	0.679	1.697	1.586	0.714
chr12	22200001	22740000	chr12:2221-2274	1.369	0.695	0.846	1.245	0.756	0.664	0.802	0.919	1.202	0.924	0.588	1.036	0.745	0.525	0.985	0.574	0.792	0.75	0.599	0.812	0.899	1.026	0.433	0.764	1.012	0.678	0.723	0.942	0.769	1.217	1.722	0.872	0.615	0.731	0.598	0.735	0.705	0.892	0.843	0.941	0.846	0.581	1.454	0.833	0.888	0.695
chr14	87910001	88090000	chr14:8792-8809	0.969	1.022	1.021	1.347	0.934	1.086	0.472	1.251	1.307	0.871	0.52	0.977	0.917	1.094	1.186	0.638	0.744	0.694	0.526	0.688	0.898	0.905	0.345	0.37	0.96	0.918	0.575	0.739	0.856	1.189	1.596	0.928	0.84	0.892	0.559	0.605	-0.09	1.273	1.082	0.394	0.766	1.237	1.284	0.791	0.678	0.41
chr10	59630001	60200000	chr10:5964-6020	0.036	-0.001	0.185	0.096	-0.152	-0.13	0.218	0.217	0.859	-0.533	0.041	0.011	0.692	0.482	-0.003	-0.217	-0.327	0.028	0.141	0.627	0.067	0.181	-0.022	-0.081	0.023	0.701	-0.159	0.377	0.038	-0.127	-0.078	0.708	-0.103	0.196	0.116	0.294	-0.002	-0.12	0.596	0.022	-0.083	-0.074	0.328	0.088	-0.292	0.107
chr3	19880001	20390000	chr3:1989-2039	1.511	1.321	1.159	1.343	1.287	1.381	1.484	1.659	1.636	1.349	1.381	1.148	1.185	1.303	0.949	1.557	1.747	1.354	1.193	1.66	1.445	1.801	1.392	1.052	1.183	1.372	1.248	1.289	1.318	1.243	1.168	1.43	1.353	1.395	1.649	1.481	1.311	1.511	1.414	1.338	1.222	1.523	1.473	1.485	1.521	1.021
chr13	29450001	29880000	chr13:2946-2988	0.647	0.53	0.5	0.798	0.629	0.558	1.108	0.525	0.676	0.494	0.866	0.82	0.569	0.566	0.588	0.859	0.781	0.882	0.769	0.936	0.756	0.942	0.803	0.823	0.657	0.687	0.633	0.207	0.599	0.701	0.508	0.713	0.626	0.749	0.721	0.883	0.63	0.814	0.96	0.699	0.592	0.982	0.588	1.218	0.817	0.63
chr11	19780001	20170000	chr11:1979-2017	0.684	1.023	1.044	1.154	0.603	0.252	1.004	0.783	1.757	-0.441	-0.028	0.295	-0.182	0.633	0.713	-0.191	1.279	-0.094	0.267	1.037	0.336	0.605	0.159	0.214	0.465	1.036	-0.418	1.1	0.71	0.675	0.561	0.65	0.597	0.481	0.426	0.768	-0.014	0.243	0.922	0.111	0.418	0.52	0.672	0.036	0.874	0.447
chr10	129450001	129830000	chr10:12946-12983	0.27	1.361	0.613	1.184	0.718	0.77	1.876	-1.685	1.764	1.091	0.914	0.864	-0.325	0.253	0.919	-0.588	1.243	1.752	0.282	1.117	0.259	0.701	1.581	1.224	1.094	1.235	0.899	0.954	1.296	0.57	0.483	0.508	1.263	1.24	0.676	1.528	1.216	1.257	0.352	1.096	-0.134	2.032	-0.27	2.138	0.497	0.775
chr1	71000001	71380000	chr1:7101-7138	0.398	0.562	0.551	0.536	0.97	0.676	0.729	0.524	1.214	0.891	0.983	0.666	0.846	0.739	0.789	1.065	1.189	1.245	0.816	1.266	0.601	0.932	0.84	0.675	0.731	0.855	0.696	0.438	0.681	0.553	0.854	0.515	0.579	1.042	1.185	1.162	0.541	1.485	0.538	1.005	0.812	1.281	0.737	1.013	0.879	0.439
chr11	87020001	87370000	chr11:8703-8737	-0.071	0.53	0.515	0.596	0.516	0.902	1.41	0.277	1.237	0.828	0.392	0.16	0.465	0.334	0.129	0.637	1.181	0.807	-0.073	1.407	0.602	1.354	0.343	0.021	0.814	0.983	0.805	0.357	0.558	-0.081	0.26	0.089	0.411	0.528	0.348	1.38	0.618	0.977	0.724	0.262	0.107	1.747	0.949	1.211	1.034	0.273
chr5	88120001	88460000	chr5:8813-8846	1.606	1.416	1.74	1.874	1.805	1.754	1.649	1.557	1.858	1.783	1.823	1.796	1.499	1.667	1.648	1.782	1.426	1.766	1.786	1.969	1.527	2.179	1.912	1.448	1.758	1.755	1.231	1.658	1.39	1.573	1.315	1.381	1.736	1.911	1.781	1.681	1.557	1.879	1.741	1.678	1.323	2.03	1.736	1.584	1.637	1.588
chr9	91120001	91450000	chr9:9113-9145	0.239	0.629	0.809	1.393	1.218	0.398	0.686	0.355	1.14	0.585	1.198	0.593	0.927	0.353	0.695	0.445	0.352	0.545	0.675	0.469	0.511	1.078	0.977	0.268	0.655	0.585	1.009	0.413	0.754	0.624	1.077	0.493	0.503	0.723	0.714	1.127	0.474	0.611	0.969	1.024	0.41	0.965	0.323	0.514	0.758	0.812
chr8	75330001	75640000	chr8:7534-7564	-0.52	0.247	1.311	1.435	1.454	1.092	0.981	1.187	1.563	0.124	-0.418	0.704	1.574	1.667	1.596	0.699	1.47	0.132	0.716	2.237	0.233	0.198	-0.602	0.296	1.414	1.01	-0.275	0.917	1.028	0.2	2.006	1.221	0.912	1.56	0.981	1.62	0.738	1.561	0.279	0.9	1.1	1.579	1.284	-0.659	1.363	0.794
chr13	31080001	31350000	chr13:3109-3135	0.828	0.436	0.719	0.96	0.715	0.728	0.726	0.957	1.413	0.598	0.721	0.886	0.72	0.988	0.742	0.517	0.525	0.58	0.136	1.05	0.722	0.878	0.449	0.867	0.696	1.287	0.788	0.891	1.059	0.316	0.244	1.459	1.002	1.452	0.753	0.825	0.864	0.742	0.721	0.903	0.869	0.628	1.01	0.464	0.598	0.135
chr12	47110001	47370000	chr12:4712-4737	0.557	0.651	0.516	1.345	0.249	0.406	0.455	0.389	1.495	0.443	0.314	-0.362	0.708	0.872	0.928	-0.116	1.31	-0.25	0.692	-0.783	-0.012	0.009	0.309	0.271	0.395	0.38	-0.288	0.811	0.593	0.541	0.128	1.061	0.865	1.031	0.278	0.692	0.443	0.485	-0.039	-0.109	-0.702	0.181	0.59	-0.237	0.136	0.455
chr7	114870001	115120000	chr7:11488-11512	1.633	1.496	1.538	1.269	1.854	1.68	1.746	1.301	2.043	1.592	1.444	1.518	1.398	1.486	1.072	1.256	2.18	1.676	1.267	1.738	1.427	1.978	1.748	1.229	1.213	1.697	1.6	1.116	1.335	1.94	1.371	1.393	1.266	1.695	1.774	1.473	1.243	1.964	1.266	1.31	1.573	2.049	2.16	1.592	1.739	0.916
chr17	9330001	9580000	chr17:934-958	0.083	0.085	-0.308	-0.351	0.231	-0.145	0.872	0.014	0.029	-0.092	-0.205	0.243	-0.125	-0.089	-0.193	0.317	0.154	0.681	-0.026	0.512	-0.111	0.578	0.428	0.121	-0.154	0.084	-0.055	-0.174	0.235	-0.266	-0.071	-0.18	-0.163	-0.392	0.076	0.235	0.242	0.278	0.079	0.226	-0.11	0.716	-0.023	0.696	0.235	-0.319
chr1	77020001	77270000	chr1:7703-7727	1.643	1.647	1.45	1.274	1.724	1.706	1.286	1.945	2.018	1.672	1.646	1.669	2.246	2.425	1.21	1.767	1.597	1.383	1.55	2.026	1.644	1.806	1.674	1.464	1.63	1.744	1.747	1.757	1.66	1.77	1.524	1.718	1.713	1.807	1.814	1.783	1.748	1.799	1.675	1.698	1.812	1.673	1.846	1.659	1.531	1.498
chr2	18520001	18770000	chr2:1853-1877	0.177	-0.063	-0.401	0.081	0.029	0.403	0.443	-0.129	0.946	0.153	-0.222	0.024	0.043	-0.147	0.006	0.331	0.552	0.727	-0.518	0.415	0.128	0.107	0.292	-0.048	0.042	0.469	0.444	0.062	0.018	-0.134	-0.164	0.014	-0.015	-0.153	0.137	0.529	0.205	0.264	-0.198	0.14	0.46	0.783	0.316	0.316	0.096	-0.056
chr22	45640001	45880000	chr22:4565-4588	2.001	2.03	1.836	2.016	1.839	2.057	2.28	1.923	2.013	2.036	1.871	2.17	2.151	2.014	1.991	1.984	2.353	1.998	2	2.095	1.986	2.257	2.192	1.793	2.094	2.056	2.575	1.88	1.904	1.903	1.754	2.023	1.9	1.811	2.549	2.167	1.837	2.14	2.1	1.878	1.815	2.464	2.014	1.945	2.381	1.73
chr20	51990001	52230000	chr20:5200-5223	1.376	1.278	1.09	0.956	1.237	1.134	1.208	0.825	0.941	1.072	1.024	0.88	1.09	1.348	1.159	1.097	1.081	1.614	1.109	1.581	1.211	1.278	1.228	0.855	1.002	1.058	1.146	1.147	1.071	0.742	0.78	0.861	0.9	1.037	1.186	1.171	0.882	1.238	0.974	1.037	0.76	1.441	1.023	1.334	1.251	0.992
chr13	79200001	79670000	chr13:7921-7967	2.587	2.408	2.725	2.644	2.876	2.684	2.603	2.46	2.814	2.68	2.678	2.548	2.639	2.544	2.644	2.659	2.762	2.655	2.449	2.681	2.671	2.658	2.665	2.47	2.46	2.843	2.715	2.683	2.644	2.73	2.208	2.404	2.564	2.687	2.754	2.742	2.489	2.714	2.615	2.578	2.194	2.858	3.008	2.855	2.589	2.29
chr1	115970001	116200000	chr1:11598-11620	-1.166	-0.051	0.651	1.115	0.929	-0.217	0.036	1.24	0.602	0.149	-0.288	-0.279	0.204	0.459	0.386	0.051	0.953	-0.718	0.353	-0.574	-0.374	-0.41	-0.319	-0.065	0.654	0.433	-0.791	0.82	0.265	-0.102	1.167	0.567	0.766	0.457	0.271	0.188	-0.507	0.745	-0.218	-0.54	-0.564	-0.48	0.461	-1.075	0.05	0.13
chr11	104880001	105110000	chr11:10489-10511	1.435	0.767	1.556	1.02	1.168	1.546	1.576	1.542	2.135	2.355	0.941	1.823	1.695	1.457	1.298	1.552	1.203	1.718	0.796	1.495	1.501	1.324	1.338	1.419	1.592	1.202	1.2	1.485	1.506	1.769	1.505	1.489	1.71	1.364	1.085	0.8	1.198	0.961	1.144	0.978	1.702	1.987	1.055	1.456	1.301	1.488
chr18	41880001	42320000	chr18:4189-4232	1.438	1.532	1.802	1.513	1.508	1.389	1.644	1.584	1.903	1.599	1.626	1.491	1.86	1.35	1.353	2	1.698	1.965	1.517	1.874	1.302	1.904	1.242	1.292	1.444	1.26	1.542	1.587	1.651	1.792	2.158	1.375	1.469	1.5	1.689	1.56	1.068	1.675	1.455	1.624	1.49	1.537	1.812	1.51	1.68	1.458
chr5	148280001	148500000	chr5:14829-14850	0.76	1.341	1.331	1.223	1.254	1.369	0.918	1.418	1.631	1.354	1.283	1.229	1.436	1.262	0.915	1.186	1.321	1.098	1.21	1.227	1.23	1.542	1.184	1.162	1.265	1.119	1.182	1.23	1.389	1.448	1.604	1.221	1.325	1.246	1.259	1.147	0.63	1.587	1.519	1.202	1.386	1.315	1.019	0.955	1.123	0.901
chr10	22970001	23180000	chr10:2298-2318	0.771	0.579	0.793	0.613	1.187	0.613	0.633	0.108	0.623	0.506	0.784	1.04	0.028	0.698	0.954	0.651	0.645	0.363	0.561	0.652	0.737	0.387	0.254	0.428	0.78	0.985	0.775	0.811	1.371	-0.147	0.061	0.528	0.405	1.184	0.552	0.544	0.895	0.124	0.456	0.343	0.349	0.337	0.327	0.641	0.182	0.462
chr10	120750001	120960000	chr10:12076-12096	2.115	2.331	2.116	2.038	2.268	1.909	2.176	2.17	2.591	2.541	1.852	1.702	2.155	2.104	2.109	2.335	2.376	2.715	2.05	2.28	2.067	2.755	1.969	1.974	2.075	1.768	1.962	1.742	2.092	2.713	3.186	1.938	2.259	2.282	2.414	2.424	2.058	2.403	2.312	1.954	2.108	2.404	2.176	1.947	2.052	1.88
chr6	152920001	153130000	chr6:15293-15313	0.512	0.318	1.166	1.885	1.502	0.75	0.531	0.851	1.676	0.481	0.623	0.455	0.401	1.494	1.297	0.567	1.678	0.294	0.957	1.025	0.427	0.596	0.338	0.829	1.199	0.893	0.758	1.141	1.388	0.072	0.289	1.095	0.945	1.422	0.626	1.001	0.503	1.57	0.165	0.579	0.207	0.176	0.689	0.533	0.541	0.709
chr3	46350001	46550000	chr3:4636-4655	-1.453	-0.81	-1.114	-0.549	-0.446	-0.62	-0.931	-0.254	0.092	-0.071	-0.543	-0.207	0.616	-0.116	-0.846	-0.44	-0.498	-0.521	0.099	-1.291	-1.014	-1.23	-1.186	-0.796	-0.772	-0.503	-0.739	-1.388	-0.688	-1.381	-1.643	-0.685	-0.547	-1.043	-0.537	-0.992	-0.53	-0.739	-0.268	-0.55	-0.93	-1.537	-0.919	-1.203	-0.455	-0.308
chr7	116100001	116300000	chr7:11611-11630	0.805	0.864	0.278	0.288	0.333	0.542	0.774	0.501	1.212	1.47	0.701	0.655	0.322	0.513	0.191	1.392	1.166	0.962	1.159	0.311	0.865	1.012	0.443	0.915	0.977	0.609	0.91	0.39	0.625	0.843	0.665	1.121	0.629	0.389	1.089	0.558	1.451	0.512	0.955	0.098	0.562	0.465	1.631	1.452	0.736	0.939
chr22	27820001	28020000	chr22:2783-2802	1.119	0.904	0.953	1.343	1.169	1.156	1.141	0.846	1.146	1.009	0.756	0.599	0.986	1.228	0.812	1.171	1.132	1.313	0.83	1.01	0.887	1.48	0.755	0.634	1.044	1.072	1.014	1.13	1.044	0.936	1.431	1.017	1.262	1.204	0.872	1.149	0.718	1.309	1.071	0.578	0.468	1.211	1.183	0.831	0.884	0.605
chr10	98110001	98500000	chr10:9812-9850	1.492	1.297	1.083	1.167	1.261	0.931	1.551	1.345	1.417	1.676	1.379	1.273	1.004	1.109	1.04	1.698	1.143	1.601	1.021	1.184	1.417	1.209	1.433	1.455	1.171	1.363	1.438	1.048	1.234	1.455	1.633	1.255	1.071	1.364	1.196	1.031	1.228	1.183	1.378	1.368	1.37	1.504	1.42	1.437	1.375	1.486
chr10	117960001	118150000	chr10:11797-11815	0.455	0.911	1.215	1.172	1.603	1.401	1.27	0.794	1.447	1.689	1.268	1.295	1.716	1.137	0.474	2.001	1.426	1.418	1.366	1.409	0.989	1.552	1.335	0.392	1.004	1.002	1.535	1.146	1.178	1.238	1.07	1.109	0.615	1.342	1.342	0.867	0.953	1.415	1.294	1.121	1.54	1.579	1.042	0.843	1.009	0.546
chr11	60330001	60520000	chr11:6034-6052	1.532	1.909	1.36	1.558	1.653	1.326	2.217	1.476	1.327	1.411	1.513	1.863	1.402	1.067	1.131	2.021	1.626	1.59	1.611	1.171	1.454	1.936	1.367	1.64	1.313	0.874	1.542	0.801	1.164	1.356	1.461	1.694	1.344	1.708	1.43	0.889	1.205	0.899	1.444	1.849	1.76	1.506	1.286	1.674	1.725	1.772
chr5	122700001	123080000	chr5:12271-12308	0.488	1.167	1.58	1.078	1.243	0.844	0.935	0.501	1.769	0.613	1.12	1.281	1.392	1.255	1.073	0.89	1.699	1.05	1.622	0.862	0.801	1.56	0.803	0.885	1.048	0.995	0.783	1.566	1.157	1.15	0.901	1.174	1.22	1.449	1.383	1.659	0.48	1.22	0.906	0.877	0.581	1.003	0.74	1.266	1.006	0.903
chr12	107640001	107820000	chr12:10765-10782	1.465	1.533	1.677	1.537	1.33	1.594	1.234	1.437	1.668	1.589	1.729	1.506	1.578	1.335	1.593	1.404	1.553	1.363	1.511	1.541	1.738	1.455	1.135	1.56	1.637	1.527	1.699	1.646	1.693	1.733	1.36	1.518	1.599	1.839	1.575	1.325	1.545	1.473	1.409	1.63	1.582	1.486	1.694	1.421	1.555	1.548
chr19	20070001	20240000	chr19:2008-2024	-0.121	-0.166	0.728	0.78	0.833	0.275	0.16	-1.057	-0.093	0.793	0.346	-0.128	-0.848	0.898	-0.276	-0.543	-0.011	0.293	0.236	0.393	-0.128	0.363	0.041	-0.115	-0.203	-0.12	-0.105	-0.367	0.809	0.118	0.001	0.205	-0.411	-0.072	0.28	0.396	-0.35	0.241	-0.441	0.173	0.277	-1.65	-0.963	-0.573	0.401	0.294
chr1	143730001	144080000	chr1:14374-14408	0.115	0.373	0.371	0.628	0.592	0.169	0.699	0.514	0.753	0.446	0.495	0.152	0.201	0.548	0.297	0.687	0.559	0.873	0.308	0.883	0.252	0.971	0.53	0.354	0.434	0.669	0.55	0.453	0.211	0.183	0.312	0.421	0.513	0.546	0.542	0.656	0.483	0.361	0.68	0.418	0.559	0.703	0.39	0.715	0.501	0.657
chr2	187330001	187500000	chr2:18734-18750	-0.77	0.071	0.491	-0.273	-0.013	0.408	-0.058	0.54	1.116	0.412	-0.183	0.433	0.86	0.892	0.416	0.279	0.097	0.173	0.619	0.555	0.341	0.917	-0.309	-0.722	0.113	0.063	0.153	0.006	0.292	1.008	1.646	-0.202	-0.454	-0.432	-0.367	0.079	-0.897	-0.274	0.404	-0.289	1.165	0.119	0.525	-0.141	0.682	0.21
chr11	70190001	70530000	chr11:7020-7053	1.589	1.344	1.887	1.922	2	1.372	1.588	1.63	1.501	1.59	1.814	1.682	0.973	1.601	1.641	1.156	1.706	1.374	1.543	1.863	1.177	1.492	1.246	1.386	1.386	0.973	1.156	1.517	1.39	1.894	1.609	1.467	1.487	1.706	1.588	1.794	1.094	1.536	1.779	1.158	1.128	1.366	1.565	1.62	1.808	1.469
chr8	106500001	106830000	chr8:10651-10683	1.326	1.579	1.849	1.298	1.566	1.643	1.328	1.523	1.632	1.998	1.506	1.336	1.594	1.456	1.393	1.689	1.424	1.658	1.409	1.607	1.639	1.519	1.255	1.396	1.418	1.476	1.751	1.499	1.496	1.384	0.879	1.67	1.78	1.618	1.588	1.478	1.455	1.4	1.568	1.272	1.62	1.68	1.677	1.581	1.351	1.243
chr2	170001	330000	chr2:18-33	1.33	1.772	1.754	1.716	1.477	1.65	1.29	0.963	1.463	1.548	1.74	1.565	1.546	1.56	1.669	1.444	1.258	1.669	1.429	1.355	1.515	1.562	1.547	1.508	1.575	1.256	1.636	1.316	1.315	1.558	1.684	1.546	1.657	1.482	1.428	1.361	1.501	1.077	1.675	1.972	1.976	1.548	1.342	1.476	1.351	1.377
chr15	49530001	49680000	chr15:4954-4968	1.44	1.066	1.365	1.343	1.292	1.298	1.159	1.382	1.62	1.251	1.4	1.559	1.224	1.43	1.344	1.489	1.322	1.569	1.3	1.229	1.212	1.345	0.924	1.122	1.258	0.941	1.321	1.335	1.374	1.262	1.408	1.263	1.339	1.746	1.407	1.234	1.174	1.462	1.244	1.461	1.498	1.292	1.494	1.158	1.305	1.222
chr2	217750001	217900000	chr2:21776-21790	-0.981	0.042	0.181	-0.495	0.095	0.343	-0.184	-1.173	0.222	-0.281	-1.762	-0.177	0.5	0.309	-1.043	0.607	-0.29	-0.547	-0.385	0.048	0.002	0.952	-0.592	-0.481	-1.037	-1.465	-0.94	-1.571	-1.123	0.807	1.033	-0.64	-0.939	-0.954	-0.233	-0.9	-1.21	-0.397	-0.337	-0.598	-1.841	0.401	0.102	1.715	0.665	0.031
chr22	17020001	17260000	chr22:1703-1726	1.502	1.955	2.122	1.311	1.898	1.874	1.878	0.96	2.229	1.898	1.876	1.819	1.995	2.001	1.291	1.806	2.495	2.104	1.991	1.874	2.117	0.956	1.109	1.807	1.397	2.193	1.577	1.499	1.714	1.668	2.274	2.168	1.082	1.625	1.549	1.786	1.526	1.314	1.889	2.062	1.819	1.05	1.84	1.599	0.774	2.052
chr2	107810001	107950000	chr2:10782-10795	0.565	0.545	1.064	0.686	0.461	0.82	1.091	0.649	0.975	0.927	0.73	0.58	0.425	0.587	0.998	0.481	0.742	-0	0.4	0.507	0.826	0.992	0.583	0.602	0.608	0.737	0.591	0.712	0.141	1.08	1.193	1.086	0.892	0.897	0.934	0.733	0.529	1.026	1.025	0.871	0.521	0.527	0.829	0.539	0.888	0.605
chr1	186260001	186540000	chr1:18627-18654	2.024	2.167	2.035	2.054	2.184	1.962	2.116	2.061	2.029	2.281	2.148	2.11	2.074	2.114	1.979	1.998	1.91	2.174	1.788	2.042	1.952	2.313	1.81	1.836	2.01	1.853	1.951	1.966	1.779	2.267	2.225	1.986	2.109	2.068	2.22	2.06	1.83	2.229	2.02	2.024	2.175	2.004	2.146	1.924	2.091	1.981
chr10	95030001	95430000	chr10:9504-9543	0.974	1.508	1.779	1.108	1.974	1.885	1.384	1.159	1.58	1.879	0.948	1.728	1.958	1.356	0.815	1.581	2.039	2.161	0.601	1.236	1.842	1.783	1.827	1.491	1.196	0.88	1.661	1.066	1.108	2.308	1.924	1.012	1.664	0.842	1.69	1.519	1.176	1.214	1.8	1.183	1.346	2.221	1.538	1.65	1.896	1.822
chr2	26720001	26850000	chr2:2673-2685	1.201	0.858	0.694	0.871	0.783	0.557	0.965	0.905	0.878	0.805	0.673	0.804	0.715	0.623	1.062	1.024	1.081	0.659	0.955	0.813	0.797	0.927	1.034	1.062	1.182	1.014	0.882	1.051	0.996	0.557	0.343	0.986	0.9	0.735	1.001	0.853	1.125	0.857	0.778	1.371	0.696	0.836	0.824	1.114	0.605	0.97
chr2	191630001	191760000	chr2:19164-19176	0.618	1.036	0.748	1.113	0.659	1.091	1.035	0.878	1.098	1.375	1.038	0.424	1.422	0.894	0.712	1.272	0.711	1.104	0.781	1.135	0.81	0.596	0.618	0.351	0.53	0.798	0.601	0.738	0.541	0.829	1.179	0.763	0.653	0.421	1.03	0.337	0.677	1.051	0.829	1.193	0.481	1.045	1.104	0.606	0.767	1.055
chr9	109950001	110330000	chr9:10996-11033	1.719	1.517	1.261	1.38	1.484	1.371	1.977	1.449	1.657	1.53	1.614	1.657	1.154	1.205	1.087	1.483	1.795	1.966	1.309	1.997	1.547	2.031	1.628	1.321	1.048	1.29	1.466	1.191	1.272	1.439	1.924	1.094	1.383	1.287	1.663	1.827	1.131	1.599	1.481	1.625	0.836	1.601	1.488	1.756	1.547	1.313
chr1	228640001	228760000	chr1:22865-22876	-0.783	-0.704	0.138	0.371	-0.266	-0.538	-0.373	-0.362	-0.144	-0.586	-0.097	-0.071	0.045	-0.152	0.745	-0.244	-0.334	-0.362	-0.005	0.993	-0.688	-0.876	-0.079	-0.336	-0.031	0.002	-0.568	0.643	0.364	-0.959	-1.43	0.031	0.286	-0.009	-0.367	-0.247	-0.769	0.224	-0.918	-0.11	-0.592	-0.729	-0.772	-0.622	-0.199	0.041
chr3	32090001	32210000	chr3:3210-3221	0.024	0.024	-0.601	-0.093	-0.12	0.332	0.486	0.141	-0.149	-0.211	-0.052	-0.19	-0.23	0.119	-0.265	0.04	-0.376	0.235	-0.254	0.277	0.601	0.135	-0.13	0.298	0.129	0.576	0.386	0.019	0.165	0.199	0.027	-0.154	0.665	-0.484	0.14	-0.212	0.46	0.216	0.387	0.265	0.742	0.527	0.413	0.298	0.069	-0.133
chr15	70820001	71060000	chr15:7083-7106	1.404	0.332	-0.039	-0.681	0.122	0.721	1.454	0.466	0.506	1.067	0.686	0.851	0.321	-0.534	0.932	0.824	-0.962	1.027	0.15	-0.082	0.327	0.984	0.02	0.997	-0.302	-0.215	1.053	0.207	0.322	1.631	1.45	0.736	0.387	0.319	0.457	0.148	0.654	0.283	0.546	0.362	0.791	0.527	1.888	-0.285	0.722	0.582
chr1	61660001	62220000	chr1:6167-6222	-0.032	0.363	1.345	1.116	0.697	0.399	0.721	0.817	1.126	0.488	0.45	0.525	0.691	0.626	0.762	0.348	1.036	0.918	0.607	1.777	0.731	1.114	0.668	0.101	0.395	0.788	0.632	0.931	0.811	0.4	0.377	0.416	0.633	0.703	0.636	1.062	0.783	0.853	0.817	0.38	0.062	0.547	0.619	0.759	0.484	0.602
chr4	35920001	36380000	chr4:3593-3638	2.475	2.27	2.194	2.231	2.358	2.546	1.875	2.464	2.391	2.759	2.13	1.884	1.972	1.964	1.771	2.157	2.329	1.629	1.775	2.367	2.173	2.507	1.917	1.434	1.861	1.462	2.148	1.429	1.919	3.09	3.186	2.161	1.66	2.009	2.976	2.426	1.826	2.306	2.077	1.679	1.844	2.559	2.396	2.509	2.43	1.879
chr3	140480001	141050000	chr3:14049-14105	-0.58	-0.265	0.835	0.648	0.697	-0.167	-0.269	0.26	0.729	-0.345	0.066	0.003	0.558	0.367	0.596	-0.644	0.725	-0.691	0.341	0.033	-0.22	-0.564	-0.611	-0.359	0.12	0.554	-0.208	0.385	0.102	-0.576	-0.187	0.416	0.274	0.313	0.059	0.329	-0.674	-0.003	-0.371	0.213	0.194	-0.397	-0.533	-0.627	-0.406	-0.03
chr8	104210001	104640000	chr8:10422-10464	-0.162	0.305	1.33	1.125	0.405	0.769	0.907	0.853	0.746	0.595	-0.208	0.731	0.956	0.076	0.718	0.849	0.509	0.921	0.587	-0.175	-0.287	1.077	0.316	-0.133	0.374	0.318	0.243	0.558	0.304	0.376	0.358	0.546	0.04	0.934	-0.17	0.783	0.364	0.131	0.104	0.41	1.206	0.932	1.342	1.011	1.312	0.739
chr19	47650001	47790000	chr19:4766-4779	0.738	0.048	-0.166	0.04	0.193	-0.115	0.339	0.043	0.536	0.01	-0.09	0.1	0.023	-0.092	0.278	0.157	0.45	0.649	-0.147	0.491	-0.03	0.256	0.443	0.26	0.019	0.286	0.026	0.207	-0.114	0.35	0.05	0.146	-0.161	0.107	0.12	0.451	0.475	0.556	0.092	0.043	0.131	0.642	0.569	0.435	0.562	0.083
chr1	186820001	187210000	chr1:18683-18721	-1.23	-0.868	0.15	-0.938	-0.125	0.126	0.976	-0.152	0.639	0.076	-0.392	0.604	0.124	0.285	-0.088	0.751	0.165	-0.284	0.061	-0.51	0.091	0.052	0.662	0.117	0.339	0.211	0.436	0.606	-0.238	0.092	-0.525	0.493	-0.19	0.009	-0.013	-0.09	0.256	-0.682	0.054	-0.611	-0.922	-0.744	-2.173	-1.323	-0.727	-0.346
chr2	57280001	58310000	chr2:5729-5831	0.427	0.47	1.186	1.004	0.978	0.854	1.203	1.554	2.17	0.395	0.619	1.113	0.787	0.659	0.525	0.681	1.033	0.812	0.491	0.828	0.821	1.051	0.969	0.33	1.21	0.798	0.759	0.709	1.521	0.096	0.449	0.824	0.751	0.759	0.821	1.178	0.476	2.069	0.778	0.683	0.423	1.221	1.302	1.209	0.502	0.99
chr1	78560001	78750000	chr1:7857-7875	0.52	1.498	1.969	2.169	2.068	1.893	1.44	1.66	1.837	1.321	2.101	1.692	1.833	1.541	2.039	1.663	1.652	1.66	2.186	2.072	1.832	2.144	1.919	1.777	1.855	1.046	1.658	1.49	1.871	1.474	1.344	2.008	1.834	1.966	2.022	1.809	1.665	2.053	1.99	1.886	1.735	2.132	1.226	2.169	1.723	1.912
chr8	17530001	17710000	chr8:1754-1771	0.134	1.087	0.524	1.095	1.22	0.535	0.604	-0.138	0.865	1.937	-0.087	0.9	0.672	0.053	0.131	0.608	-0.089	1.299	0.501	0.099	1.23	1.699	-0.087	0.168	-0.676	-0.034	-0.27	-0.032	-0.713	1.109	0.471	0.212	-0.491	-0.43	0.017	0.921	0.673	-0.196	2.162	-0.89	2.163	-0.196	1.115	0.639	0.33	0.848
chr2	181840001	181980000	chr2:18185-18198	0.399	0.8	0.846	1.128	0.76	0.674	0.27	0.897	0.904	0.006	0.723	0.712	0.781	0.929	1.144	0.778	0.979	0.63	0.492	1.092	0.689	0.524	0.379	0.836	0.865	0.973	0.81	1.09	1.184	0.455	0.032	0.83	1.168	0.983	0.491	0.921	0.723	0.755	0.566	0.576	0.777	0.434	0.392	0.554	0.627	0.619
chr1	17340001	17470000	chr1:1735-1747	0.581	0.913	0.553	0.633	0.233	0.702	0.382	0.28	0.856	0.674	0.736	0.709	1.039	1.231	0.622	1.074	0.968	0.288	0.679	0.286	0.824	0.636	0.145	0.535	0.448	0.737	0.183	0.66	0.781	0.666	0.089	0.68	0.635	0.583	0.696	0.436	0.306	0.864	0.254	0.562	0.189	0.957	0.809	0.923	0.507	0.591
chr3	153100001	153230000	chr3:15311-15323	0.385	0.509	0.515	0.919	0.046	0.387	0.16	0.649	0.716	0.31	0.686	0.228	0.406	0.691	0.646	0.813	0.187	0.674	0.153	0.268	0.428	0.682	0.555	0.223	0.582	0.539	0.461	1.015	0.474	0.538	0.096	0.076	0.573	0.462	0.27	0.499	0.435	0.3	-0.072	0.677	0.111	0.456	0.741	0.674	0.559	0.195
chr4	174160001	174440000	chr4:17417-17444	1.834	2.009	2.492	2.632	2.455	2.42	1.946	2.078	2.456	2.218	2.454	2.094	2.266	2.4	2.106	2.107	2.367	2.604	2.012	2.596	2.137	2.352	2.118	1.916	2.09	2.327	2.171	2.481	2.389	1.855	1.995	2.345	2.383	2.278	2.241	1.981	2.083	2.547	1.942	2.111	2.359	2.316	2.225	2.067	2.206	2.165
chr13	38960001	39110000	chr13:3897-3911	1.557	1.964	1.56	1.644	1.779	1.624	1.453	1.569	1.585	1.649	1.743	1.632	1.628	1.538	1.512	1.753	1.709	1.642	1.608	1.478	1.615	1.64	1.863	1.686	1.605	1.591	1.629	1.737	1.647	1.575	1.608	1.459	1.688	1.796	1.638	1.467	1.537	1.6	1.501	1.696	1.477	1.719	1.63	1.743	1.422	1.523
chr1	65130001	65430000	chr1:6514-6543	-0.404	-0.311	-0.028	-0.024	0.817	0.922	0.144	-0.699	0.972	0.635	0.539	0.191	1.266	0.439	-0.644	-0.348	0.981	0.208	1.124	1.176	0.554	1.11	-0.075	1.173	-0.004	1.15	0.978	0.642	0.476	1.394	-1.165	1.02	0.39	0.844	0.407	-0.012	0.505	0.279	0.346	0.711	1.187	1.887	-0.215	1.172	1.267	0.298
chr9	70150001	70450000	chr9:7016-7045	1.442	1.607	1.891	1.968	1.766	1.651	1.357	1.575	2.192	1.665	1.832	1.599	1.632	1.641	1.46	1.806	1.894	1.578	1.451	1.996	1.651	2.026	1.407	1.304	2.082	1.687	1.858	1.706	1.899	1.932	1.708	1.817	1.914	2.322	1.704	1.96	1.438	2.22	1.972	1.49	1.65	1.939	1.423	1.643	1.83	1.619
chr1	59300001	59930000	chr1:5931-5993	-0.586	-0.736	0.309	0.13	0.303	-0.117	0.067	0.145	0.622	-0.219	-0.211	-0.119	0.127	-0.045	0.15	-0.439	0.503	-0.287	0.057	0.537	-0.256	0.192	-0.569	-0.549	0.119	-0.117	-0.38	0.18	0.559	-0.026	-0.379	0.247	0.159	0.237	-0.304	0.473	-0.64	0.384	-0.129	-0.351	0.122	0.051	-0.707	0.148	-0.037	-0.479
chr15	35190001	35610000	chr15:3520-3561	0.728	0.675	0.703	0.552	0.533	0.712	0.956	0.586	1.167	0.72	0.6	0.834	0.605	0.463	0.736	0.997	0.752	1.009	0.587	0.9	0.484	1.179	0.74	0.687	0.747	0.867	0.637	0.841	0.699	0.451	0.562	0.389	0.729	1.042	0.583	1.288	0.989	0.816	0.867	0.638	0.713	0.738	0.548	0.921	0.841	0.512
chr12	96170001	96990000	chr12:9618-9699	1.775	0.752	1.174	1.39	1.121	0.749	1.388	0.609	1.482	1.807	0.545	1.017	1.07	0.802	1.245	1.232	1.382	0.993	1.208	1.47	0.816	1.902	1.039	0.598	1.115	0.584	0.343	0.585	0.726	2.214	1.523	0.956	0.294	1.036	1.135	0.644	0.536	1.847	0.983	-0.19	1.354	1.445	1.447	0.948	1.312	0.611
chr6	20370001	21250000	chr6:2038-2125	0.818	0.403	0.416	0.435	0.617	0.58	1.366	0.464	1.495	0.517	0.401	0.622	0.191	0.388	0.205	0.928	1.113	1.234	0.172	1.251	0.355	1.107	0.937	0.244	0.239	0.865	0.55	0.295	0.427	0.179	0.622	0.241	0.553	0.489	0.475	1.261	0.876	1.18	0.453	0.481	0.493	1.579	1.006	1.241	1.118	0.183
chr12	67220001	67410000	chr12:6723-6741	1.483	1.49	1.229	1.495	1.764	1.648	1.546	1.583	1.74	1.402	1.827	1.567	1.564	1.588	1.481	1.675	1.761	1.863	1.54	1.223	1.626	1.569	1.714	1.688	1.851	1.494	1.853	1.799	1.578	1.468	1.454	1.767	1.877	1.602	1.557	1.447	1.939	1.744	1.457	1.787	1.591	1.685	1.445	2.108	1.752	1.297
chr10	128000001	128180000	chr10:12801-12818	2.234	2.564	3.028	3.087	2.731	2.675	2.312	3.174	3.296	2.373	2.479	2.587	3.115	2.954	3.059	2.266	3.049	2.418	2.456	2.98	2.736	2.716	2.355	2.68	3.161	2.928	2.542	3.109	3.064	2.523	2.852	2.987	2.539	3.212	2.597	2.583	2.281	3.041	2.554	2.328	3.222	2.862	2.551	2.559	2.525	2.34
chr7	16580001	16750000	chr7:1659-1675	0.762	0.842	0.537	0.627	0.056	0.817	1.778	0.348	0.587	1.384	0.965	0.846	0.595	0.956	0.352	1.045	0.207	1.163	-0.22	-0.132	1.081	-0.067	0.394	1.595	0.821	1.162	1.414	1.379	1.044	0.32	-1.435	1.221	1.22	0.574	0.375	0.609	0.914	1.117	0.741	0.81	0.826	-0.166	0.779	0.433	0.532	0.801
chr10	23310001	23460000	chr10:2332-2346	-1.159	-0.941	0.402	0.597	0.344	-1.029	-1.071	-1.353	-0.31	-0.933	-0.57	-0.719	-1.098	-0.549	-0.163	-1.019	-0.12	-0.891	-0.332	-0.442	-1.299	-1.232	-0.768	-0.633	-0.494	-0.002	-0.955	-0.153	0.297	-0.851	-2.297	0.017	-0.099	0.192	-0.378	-0.339	-1.244	-0.394	-1.256	-1.086	-1.054	-0.927	-0.916	-1.429	-0.595	-0.818
chr6	1600001	2480000	chr6:161-248	0.895	0.616	0.442	0.602	0.969	0.839	1.558	0.599	1.136	1.015	0.636	0.838	0.662	0.5	0.22	1.117	0.792	1.701	0.358	1.063	0.619	1.5	1.223	0.638	0.354	0.758	0.897	0.356	0.512	0.411	0.123	0.442	0.584	0.537	1.092	0.941	1.036	1.027	0.804	0.871	0.689	1.765	0.662	1.178	1.155	0.6
chr1	68430001	68550000	chr1:6844-6855	0.109	0.385	0.378	0.266	0.229	0.44	0.25	0.449	-0.051	0.27	0.355	0.585	0.455	0.555	0.315	0.078	0.38	-0.053	0.286	0.809	0.533	0.602	0.219	0.732	0.816	0.863	0.689	0.787	0.795	-0.047	-0.516	0.844	1.021	1.013	0.297	0.592	0.52	0.73	0.589	0.31	0.344	0.663	0.096	0.168	-0.021	0.032
chr19	54420001	54670000	chr19:5443-5467	0.085	0.851	0.243	0.181	-0.057	-0.129	-0.102	0.833	0.478	0.198	0.309	0.496	0.096	-0.399	-0.183	0.442	0.304	0.285	0.398	-0.416	-0.037	0.716	0.459	-0.232	-0.417	-0.77	-0.239	-0.578	-0.393	0.804	0.885	0.07	0.026	0.135	0.353	-0.119	0.181	-0.122	0.1	0.161	0.402	-0.099	-0.014	0.281	0.108	0.571
chr4	22320001	22780000	chr4:2233-2278	0.889	1.813	0.891	1.717	0.434	1.086	0.9	-0.48	-0.355	-0.03	-0.462	-0.138	2.252	2.102	1.504	-0.749	1.136	-0.896	0.755	-0.248	-0.271	-0.186	-1.285	0.289	0.989	1.015	0.036	0.799	0.32	-0.291	2.285	1.471	1.431	1.217	-0.337	0.599	0.334	0.804	0.215	-0.11	1.717	-0.564	1.745	-0.844	1.78	0.267
chr6	141650001	142270000	chr6:14166-14227	0.262	-0.402	0.458	-0.36	-0.694	1.409	-0.21	1.446	0.461	-0.29	0.647	0.317	0.043	0.781	-0.133	0.06	-0.666	2.325	-0.246	0.19	1.316	-0.379	1.852	1.295	-0.381	-0.67	-0.218	-0.311	0.949	-0.144	1.248	0.058	-0.437	1.774	0.923	0.01	-0.136	-0.456	1.615	-0.091	0.352	-0.466	-0.025	-0.088	-0.461	-0.241
chr2	134040001	134660000	chr2:13405-13466	1.254	1.639	1.01	0.66	1.494	1.278	2.228	0.995	0.708	1.703	1.331	1.112	1.075	0.683	0.554	1.523	1.355	2.585	0.722	1.055	1.366	2.041	1.63	1.187	0.796	0.757	1.036	0.57	0.797	2.396	1.658	0.862	0.931	0.79	1.619	1.637	2.132	1.597	1.627	1.203	1.22	1.712	1.484	1.956	1.629	1.207
chr6	57830001	57960000	chr6:5784-5796	1.352	1.647	1.355	1.659	1.525	1.036	2.304	0.84	1.545	1.568	1.558	1.286	1.352	1.343	1.437	1.664	1.511	1.846	1.309	1.595	1.406	1.578	1.459	0.621	1.5	1.09	1.255	0.94	0.759	1.578	1.769	1.041	1.012	1.16	1.774	1.387	0.68	1.864	1.896	1.538	1.433	1.776	1.369	1.304	1.514	1.348
chr6	138240001	138520000	chr6:13825-13852	0.889	0.769	0.41	1.315	0.094	0.185	0.338	0.934	1.074	0.505	0.353	0.536	0.639	0.536	0.621	0.062	1.004	-0.184	0.664	0.671	-0.012	0.635	-0.006	-0.461	0.094	0.428	-0.112	-0.073	-0.006	0.235	0.572	0.372	0.13	0.382	0.425	0.238	0.024	0.512	0.489	0.279	-0.278	0.046	1.525	0.488	0.552	0.538
chr21	5030001	5240000	chr21:504-524	3.917	4.013	3.693	3.674	3.568	3.279	3.741	3.572	3.438	3.752	3.764	3.408	3.602	3.587	3.807	3.685	3.767	3.658	3.583	3.32	3.719	3.619	3.887	3.779	3.774	3.667	3.678	3.562	3.45	3.892	3.45	3.627	3.715	3.627	3.748	3.932	3.918	3.775	4.029	3.764	3.487	3.499	3.691	3.903	3.807	3.935
chr1	107040001	107530000	chr1:10705-10753	-0.336	0.013	-0.908	-0.942	0.135	1.386	0.712	-0.141	-0.615	0.597	0.211	0.087	0.211	-0.153	-0.5	0.666	0.065	-0.12	-0.219	-0.934	0.77	0.122	0.291	0.934	-0.301	0.169	0.776	-0.693	-0.885	0.658	-0.49	-0.049	1.012	-0.663	0.812	-0.287	-0.697	0.781	0.444	-0.236	-0.183	0.401	0.753	0.566	0.692	0.07
chr2	11110001	12600000	chr2:1112-1260	1.562	1.498	1.019	0.664	1.461	0.732	1.655	1.469	0.862	1.007	1.593	1.593	0.83	0.416	0.578	1.48	1.695	1.224	1.151	1.09	0.839	1.932	1.904	1.244	1.082	0.545	0.981	-0.109	0.647	1.105	1.88	1.306	0.194	1.27	1.391	0.597	1.246	1.169	1.619	1.193	0.86	1.868	1.317	2.26	1.819	1.314
[truncated: 297 more columns]
