# Supplementary material for: Transcription factor expression is the main determinant of variability in gene co‐activity
Source: Mol Syst Biol. 2023 May 9;19(7):e11392. doi: 10.15252/msb.202211392 (PMC10333863; doi:10.15252/msb.202211392)
Supplement: Supplementary file 7 — Dataset EV5 [file MSB-19-e11392-s009.xlsx]

## Sheet: Description
Dataset EV5
Included ENCODE TF ChIP-seq experiments. Columns include file accession and ChIP target.

## Sheet: Dataset EV5
File accession	Experiment target
ENCFF157HQD	PRDM15-human
ENCFF160PIE	BMI1-human
ENCFF485GWN	SMAD5-human
ENCFF185BRL	BCLAF1-human
ENCFF511HZB	IKZF2-human
ENCFF099PYR	TBP-human
ENCFF876CUT	CBFB-human
ENCFF171FMR	ZBTB40-human
ENCFF201RBX	ZNF143-human
ENCFF744QAC	E2F4-human
ENCFF346JDW	RUNX3-human
ENCFF294IGP	CREM-human
ENCFF900GTF	TCF7-human
ENCFF151UJT	ETV6-human
ENCFF093KLR	GABPA-human
ENCFF955FRU	ZNF384-human
ENCFF637UJN	EGR1-human
ENCFF601WHE	RFX5-human
ENCFF467VSF	MAZ-human
ENCFF114CWH	SRF-human
ENCFF134BQO	JUND-human
ENCFF172KBM	NFATC1-human
ENCFF585BRC	RCOR1-human
ENCFF718TWQ	EP300-human
ENCFF376AEL	MXI1-human
ENCFF880BEK	ZBTB4-human
ENCFF446ZSX	YY1-human
ENCFF824QXX	BCL11A-human
ENCFF038AVV	SP1-human
ENCFF192WNJ	PAX5-human
ENCFF895MHN	EBF1-human
ENCFF864EBU	NRF1-human
ENCFF973FKS	ATF2-human
ENCFF014PHS	UBTF-human
ENCFF068YYR	TCF12-human
ENCFF436SJS	MAFK-human
ENCFF397YRO	SREBF1-human
ENCFF164MPE	ELK1-human
ENCFF660PIB	ESRRA-human
ENCFF262MRD	REST-human
ENCFF006GSY	STAT5A-human
ENCFF113VGD	IRF4-human
ENCFF980SDE	NFIC-human
ENCFF887WLX	IRF3-human
ENCFF029PAA	STAT3-human
ENCFF955YFB	CEBPB-human
ENCFF728KFD	BATF-human
ENCFF937QTP	NFYA-human
ENCFF934JFA	POU2F2-human
ENCFF663ODL	HSF1-human
ENCFF196JQW	USF2-human
ENCFF568AZT	ETS1-human
ENCFF053UZX	CREB1-human
ENCFF361EVH	MAX-human
ENCFF896MPE	SREBF2-human
ENCFF946JFA	PKNOX1-human
ENCFF170IZO	TBX21-human
ENCFF734BGL	ZNF687-human
ENCFF118UKC	NR2F1-human
ENCFF626EEU	NR2C1-human
ENCFF531CLQ	ARID3A-human
ENCFF973ACG	STAT1-human
ENCFF963DVH	GATAD2B-human
ENCFF862GDZ	NKRF-human
ENCFF753UAX	ZBED1-human
ENCFF796RRA	TRIM22-human
ENCFF639XYN	FOXK2-human
ENCFF639KLW	CEBPZ-human
ENCFF131ALE	ZNF217-human
ENCFF652GOE	MLLT1-human
ENCFF488IGF	YBX1-human
ENCFF968MBN	RELB-human
ENCFF596RIT	ARNT-human
ENCFF631RZH	BACH1-human
ENCFF664TYB	ZNF24-human
ENCFF845VSZ	ZBTB33-human
ENCFF478SRO	IRF5-human
ENCFF934NVD	PAX8-human
ENCFF057NHJ	NFXL1-human
ENCFF828NYA	ZSCAN29-human
ENCFF448JWW	IKZF1-human
ENCFF445XYV	BHLHE40-human
ENCFF510ZBJ	ZNF592-human
ENCFF479HJF	ELF1-human
